# Supplementary material for: Gut microbiome causal impacts on the prognosis of breast cancer: a Mendelian randomization study
Source: BMC Genomics. 2023 Aug 29;24:497. doi: 10.1186/s12864-023-09608-7 (PMC10464481; doi:10.1186/s12864-023-09608-7)
Supplement: Supplementary file 1 — Supplementary Material 1 [file 12864_2023_9608_MOESM1_ESM.xlsx]

## Sheet: S1
Table S1. Overview of the relationship between gut microbiome and Breast cancer
	id.exposure	name	id.outcome	outcome	exposure	method	nsnp	b	se	pval	p_pdr	lo_ci	up_ci	or	or_lci95	or_uci95	id.exposure	id.outcome	outcome	exposure	method	Q	Q_df	Q_pval	id.exposure	id.outcome	outcome	exposure	egger_intercept	se	pval	F
3	ebi-a-GCST90016908	class Actinobacteria id.419	IQ1Fpb	outcome	|| id:ebi-a-GCST90016908	Inverse variance weighted	15	-0.0497666	0.0351401	0.156708	0.740039	-0.118641	0.0191081	0.951451	0.888126	1.01929	ebi-a-GCST90016908	IQ1Fpb	outcome	|| id:ebi-a-GCST90016908	Inverse variance weighted	19.1759	14	0.158335	ebi-a-GCST90016908	IQ1Fpb	outcome	|| id:ebi-a-GCST90016908	-0.00173385	0.00753944	0.821694	25.9705
31	ebi-a-GCST90016909	class Alphaproteobacteria id.2379	plpPTO	outcome	|| id:ebi-a-GCST90016909	Inverse variance weighted	6	-0.0422789	0.0393778	0.282969	0.825324	-0.119459	0.0349016	0.958602	0.8874	1.03552	ebi-a-GCST90016909	plpPTO	outcome	|| id:ebi-a-GCST90016909	Inverse variance weighted	2.74349	5	0.73946	ebi-a-GCST90016909	plpPTO	outcome	|| id:ebi-a-GCST90016909	0.00860314	0.0125702	0.531313	22.2151
32	ebi-a-GCST90016910	class Bacilli id.1673	M0jzN9	outcome	|| id:ebi-a-GCST90016910	Inverse variance weighted	17	-0.0371136	0.0300607	0.216972	0.740039	-0.0960325	0.0218054	0.963567	0.908434	1.02204	ebi-a-GCST90016910	M0jzN9	outcome	|| id:ebi-a-GCST90016910	Inverse variance weighted	15.0218	16	0.523041	ebi-a-GCST90016910	M0jzN9	outcome	|| id:ebi-a-GCST90016910	-0.00390024	0.00592702	0.520482	21.3399
33	ebi-a-GCST90016911	class Bacteroidia id.912	SCe1nR	outcome	|| id:ebi-a-GCST90016911	Inverse variance weighted	15	0.0554646	0.0435383	0.202689	0.740039	-0.0298705	0.1408	1.05703	0.970571	1.15119	ebi-a-GCST90016911	SCe1nR	outcome	|| id:ebi-a-GCST90016911	Inverse variance weighted	27.7422	14	0.015391	ebi-a-GCST90016911	SCe1nR	outcome	|| id:ebi-a-GCST90016911	0.0126101	0.00642242	0.0713495	21.0334
34	ebi-a-GCST90016912	class Betaproteobacteria id.2867	iblQUJ	outcome	|| id:ebi-a-GCST90016912	Inverse variance weighted	12	0.00513874	0.0371877	0.890095	0.993652	-0.0677492	0.0780267	1.00515	0.934495	1.08115	ebi-a-GCST90016912	iblQUJ	outcome	|| id:ebi-a-GCST90016912	Inverse variance weighted	6.43661	11	0.842704	ebi-a-GCST90016912	iblQUJ	outcome	|| id:ebi-a-GCST90016912	-0.000690178	0.00877697	0.938874	21.6674
35	ebi-a-GCST90016913	class Clostridia id.1859	9MLxYB	outcome	|| id:ebi-a-GCST90016913	Inverse variance weighted	12	-0.0613803	0.0396723	0.121819	0.740039	-0.139138	0.0163774	0.940465	0.870108	1.01651	ebi-a-GCST90016913	9MLxYB	outcome	|| id:ebi-a-GCST90016913	Inverse variance weighted	15.7751	11	0.149689	ebi-a-GCST90016913	9MLxYB	outcome	|| id:ebi-a-GCST90016913	0.00330584	0.00707072	0.650136	22.0713
36	ebi-a-GCST90016914	class Coriobacteriia id.809	V5wIKO	outcome	|| id:ebi-a-GCST90016914	Inverse variance weighted	13	-0.045737	0.0394367	0.246147	0.757671	-0.123033	0.0315588	0.955293	0.884235	1.03206	ebi-a-GCST90016914	V5wIKO	outcome	|| id:ebi-a-GCST90016914	Inverse variance weighted	12.9324	12	0.373975	ebi-a-GCST90016914	V5wIKO	outcome	|| id:ebi-a-GCST90016914	0.0104224	0.0109364	0.36106	20.8678
37	ebi-a-GCST90016915	class Deltaproteobacteria id.3087	RvwU2E	outcome	|| id:ebi-a-GCST90016915	Inverse variance weighted	13	-0.00836739	0.0463844	0.856845	0.993652	-0.0992808	0.082546	0.991668	0.905488	1.08605	ebi-a-GCST90016915	RvwU2E	outcome	|| id:ebi-a-GCST90016915	Inverse variance weighted	24.8702	12	0.0154503	ebi-a-GCST90016915	RvwU2E	outcome	|| id:ebi-a-GCST90016915	0.00881861	0.00913072	0.35489	21.0573
38	ebi-a-GCST90016916	class Erysipelotrichia id.2147	ukImCM	outcome	|| id:ebi-a-GCST90016916	Inverse variance weighted	13	0.010973	0.037917	0.772279	0.993652	-0.0633443	0.0852903	1.01103	0.93862	1.08903	ebi-a-GCST90016916	ukImCM	outcome	|| id:ebi-a-GCST90016916	Inverse variance weighted	11.2657	12	0.506292	ebi-a-GCST90016916	ukImCM	outcome	|| id:ebi-a-GCST90016916	-0.00508971	0.010109	0.624555	21.7134
39	ebi-a-GCST90016917	class Gammaproteobacteria id.3303	hZS5XA	outcome	|| id:ebi-a-GCST90016917	Inverse variance weighted	5	-0.0226456	0.0537	0.67324	0.993652	-0.127898	0.0826064	0.977609	0.879944	1.08611	ebi-a-GCST90016917	hZS5XA	outcome	|| id:ebi-a-GCST90016917	Inverse variance weighted	3.28179	4	0.511823	ebi-a-GCST90016917	hZS5XA	outcome	|| id:ebi-a-GCST90016917	0.0138628	0.0138015	0.389168	21.5709
310	ebi-a-GCST90016918	class Lentisphaeria id.2250	dh286N	outcome	|| id:ebi-a-GCST90016918	Inverse variance weighted	8	-0.00841473	0.0225762	0.709353	0.993652	-0.0526642	0.0358347	0.991621	0.948699	1.03648	ebi-a-GCST90016918	dh286N	outcome	|| id:ebi-a-GCST90016918	Inverse variance weighted	6.22064	7	0.514235	ebi-a-GCST90016918	dh286N	outcome	|| id:ebi-a-GCST90016918	0.00609168	0.011381	0.611724	21.8475
311	ebi-a-GCST90016919	class Melainabacteria id.1589	x8jXYD	outcome	|| id:ebi-a-GCST90016919	Inverse variance weighted	10	0.0333731	0.0241094	0.166286	0.740039	-0.0138813	0.0806276	1.03394	0.986215	1.08397	ebi-a-GCST90016919	x8jXYD	outcome	|| id:ebi-a-GCST90016919	Inverse variance weighted	10.2521	9	0.330468	ebi-a-GCST90016919	x8jXYD	outcome	|| id:ebi-a-GCST90016919	-0.00344821	0.00817	0.684096	22.0509
312	ebi-a-GCST90016920	class Methanobacteria id.119	Sl7ZCR	outcome	|| id:ebi-a-GCST90016920	Inverse variance weighted	9	-0.0153594	0.0245802	0.532057	0.926795	-0.0635366	0.0328178	0.984758	0.93844	1.03336	ebi-a-GCST90016920	Sl7ZCR	outcome	|| id:ebi-a-GCST90016920	Inverse variance weighted	12.734	8	0.121334	ebi-a-GCST90016920	Sl7ZCR	outcome	|| id:ebi-a-GCST90016920	0.00813129	0.0177915	0.661493	22.1297
313	ebi-a-GCST90016921	class Mollicutes id.3920	35oSgI	outcome	|| id:ebi-a-GCST90016921	Inverse variance weighted	12	0.0170489	0.0400676	0.670469	0.993652	-0.0614835	0.0955814	1.0172	0.940368	1.1003	ebi-a-GCST90016921	35oSgI	outcome	|| id:ebi-a-GCST90016921	Inverse variance weighted	21.683	11	0.0269472	ebi-a-GCST90016921	35oSgI	outcome	|| id:ebi-a-GCST90016921	-0.00294934	0.0118284	0.808141	21.2904
314	ebi-a-GCST90016922	class Negativicutes id.2164	OhjLyi	outcome	|| id:ebi-a-GCST90016922	Inverse variance weighted	12	-0.046127	0.05229	0.377702	0.895502	-0.148615	0.0563613	0.954921	0.861901	1.05798	ebi-a-GCST90016922	OhjLyi	outcome	|| id:ebi-a-GCST90016922	Inverse variance weighted	22.1154	11	0.0234944	ebi-a-GCST90016922	OhjLyi	outcome	|| id:ebi-a-GCST90016922	0.0167685	0.0101815	0.130587	21.6689
315	ebi-a-GCST90016923	class Verrucomicrobiae id.4029	v0nX4Y	outcome	|| id:ebi-a-GCST90016923	Inverse variance weighted	10	-0.000255914	0.0321634	0.993652	0.993652	-0.0632962	0.0627844	0.999744	0.938665	1.0648	ebi-a-GCST90016923	v0nX4Y	outcome	|| id:ebi-a-GCST90016923	Inverse variance weighted	4.40309	9	0.882939	ebi-a-GCST90016923	v0nX4Y	outcome	|| id:ebi-a-GCST90016923	0.00115966	0.00881594	0.898595	22.232
316	ebi-a-GCST90016925	family Actinomycetaceae id.421	hUYLjc	outcome	|| id:ebi-a-GCST90016925	Inverse variance weighted	5	-0.0121455	0.0451332	0.78785	0.993652	-0.100607	0.0763156	0.987928	0.904289	1.0793	ebi-a-GCST90016925	hUYLjc	outcome	|| id:ebi-a-GCST90016925	Inverse variance weighted	6.32357	4	0.176252	ebi-a-GCST90016925	hUYLjc	outcome	|| id:ebi-a-GCST90016925	-0.00780434	0.0126581	0.581162	21.3173
317	ebi-a-GCST90016926	family Alcaligenaceae id.2875	MrPxfo	outcome	|| id:ebi-a-GCST90016926	Inverse variance weighted	12	0.0455707	0.0369836	0.217879	0.740039	-0.0269172	0.118059	1.04663	0.973442	1.12531	ebi-a-GCST90016926	MrPxfo	outcome	|| id:ebi-a-GCST90016926	Inverse variance weighted	5.14877	11	0.923748	ebi-a-GCST90016926	MrPxfo	outcome	|| id:ebi-a-GCST90016926	0.00434824	0.0109365	0.699287	21.9425
318	ebi-a-GCST90016927	family Bacteroidaceae id.917	Lx8cF8	outcome	|| id:ebi-a-GCST90016927	Inverse variance weighted	9	-0.0230072	0.05553	0.678639	0.993652	-0.131846	0.0858315	0.977255	0.876476	1.08962	ebi-a-GCST90016927	Lx8cF8	outcome	|| id:ebi-a-GCST90016927	Inverse variance weighted	13.3749	8	0.0995838	ebi-a-GCST90016927	Lx8cF8	outcome	|| id:ebi-a-GCST90016927	0.00313826	0.0198747	0.878993	22.5218
319	ebi-a-GCST90016928	family Bacteroidales S24 7group id.11173	REHZtQ	outcome	|| id:ebi-a-GCST90016928	Inverse variance weighted	9	-0.00607844	0.0278058	0.826959	0.993652	-0.0605778	0.0484209	0.99394	0.941221	1.04961	ebi-a-GCST90016928	REHZtQ	outcome	|| id:ebi-a-GCST90016928	Inverse variance weighted	7.44785	8	0.489171	ebi-a-GCST90016928	REHZtQ	outcome	|| id:ebi-a-GCST90016928	0.00164141	0.0123018	0.897609	22.6622
320	ebi-a-GCST90016929	family Bifidobacteriaceae id.433	9q8Hgm	outcome	|| id:ebi-a-GCST90016929	Inverse variance weighted	12	-0.0114121	0.0322108	0.723118	0.993652	-0.0745453	0.0517211	0.988653	0.928165	1.05308	ebi-a-GCST90016929	9q8Hgm	outcome	|| id:ebi-a-GCST90016929	Inverse variance weighted	9.05219	11	0.617075	ebi-a-GCST90016929	9q8Hgm	outcome	|| id:ebi-a-GCST90016929	0.00120875	0.00760525	0.876883	26.792
321	ebi-a-GCST90016931	family Clostridiaceae1 id.1869	qd3SU0	outcome	|| id:ebi-a-GCST90016931	Inverse variance weighted	10	-0.0465292	0.0365821	0.203404	0.740039	-0.11823	0.0251717	0.954537	0.888492	1.02549	ebi-a-GCST90016931	qd3SU0	outcome	|| id:ebi-a-GCST90016931	Inverse variance weighted	6.87685	9	0.649939	ebi-a-GCST90016931	qd3SU0	outcome	|| id:ebi-a-GCST90016931	0.00448412	0.007855	0.583768	20.2817
322	ebi-a-GCST90016932	family Clostridiales vadin BB60 group id.11286	nFU8yV	outcome	|| id:ebi-a-GCST90016932	Inverse variance weighted	15	-0.00459221	0.0304641	0.880179	0.993652	-0.0643018	0.0551174	0.995418	0.937722	1.05666	ebi-a-GCST90016932	nFU8yV	outcome	|| id:ebi-a-GCST90016932	Inverse variance weighted	20.1476	14	0.125557	ebi-a-GCST90016932	nFU8yV	outcome	|| id:ebi-a-GCST90016932	-0.00494284	0.00799033	0.546864	22.0254
323	ebi-a-GCST90016933	family Coriobacteriaceae id.811	6SFBHF	outcome	|| id:ebi-a-GCST90016933	Inverse variance weighted	13	-0.045737	0.0394367	0.246147	0.757671	-0.123033	0.0315588	0.955293	0.884235	1.03206	ebi-a-GCST90016933	6SFBHF	outcome	|| id:ebi-a-GCST90016933	Inverse variance weighted	12.9324	12	0.373975	ebi-a-GCST90016933	6SFBHF	outcome	|| id:ebi-a-GCST90016933	0.0104224	0.0109364	0.36106	20.8678
324	ebi-a-GCST90016934	family Defluviitaleaceae id.1924	A7u90o	outcome	|| id:ebi-a-GCST90016934	Inverse variance weighted	11	-0.00418008	0.0275618	0.879453	0.993652	-0.0582012	0.049841	0.995829	0.94346	1.0511	ebi-a-GCST90016934	A7u90o	outcome	|| id:ebi-a-GCST90016934	Inverse variance weighted	9.33128	10	0.500979	ebi-a-GCST90016934	A7u90o	outcome	|| id:ebi-a-GCST90016934	-0.000809088	0.00990686	0.936697	22.1865
325	ebi-a-GCST90016935	family Desulfovibrionaceae id.3169	7LMAbh	outcome	|| id:ebi-a-GCST90016935	Inverse variance weighted	10	0.00258002	0.0567549	0.963741	0.993652	-0.10866	0.11382	1.00258	0.897036	1.12055	ebi-a-GCST90016935	7LMAbh	outcome	|| id:ebi-a-GCST90016935	Inverse variance weighted	23.4328	9	0.00529408	ebi-a-GCST90016935	7LMAbh	outcome	|| id:ebi-a-GCST90016935	0.0114876	0.0106272	0.311221	21.6844
326	ebi-a-GCST90016936	family Enterobacteriaceae id.3469	5ivFpD	outcome	|| id:ebi-a-GCST90016936	Inverse variance weighted	7	0.0687365	0.0674533	0.308192	0.855124	-0.063472	0.200945	1.07115	0.9385	1.22256	ebi-a-GCST90016936	5ivFpD	outcome	|| id:ebi-a-GCST90016936	Inverse variance weighted	14.2507	6	0.0269572	ebi-a-GCST90016936	5ivFpD	outcome	|| id:ebi-a-GCST90016936	-0.0377847	0.0282371	0.238484	20.9054
327	ebi-a-GCST90016937	family Erysipelotrichaceae id.2149	oTCFMs	outcome	|| id:ebi-a-GCST90016937	Inverse variance weighted	13	0.010973	0.037917	0.772279	0.993652	-0.0633443	0.0852903	1.01103	0.93862	1.08903	ebi-a-GCST90016937	oTCFMs	outcome	|| id:ebi-a-GCST90016937	Inverse variance weighted	11.2657	12	0.506292	ebi-a-GCST90016937	oTCFMs	outcome	|| id:ebi-a-GCST90016937	-0.00508971	0.010109	0.624555	21.7134
328	ebi-a-GCST90016939	family Family XIII id.1957	MEm7dP	outcome	|| id:ebi-a-GCST90016939	Inverse variance weighted	11	-0.00158697	0.036023	0.964861	0.993652	-0.072192	0.069018	0.998414	0.930352	1.07146	ebi-a-GCST90016939	MEm7dP	outcome	|| id:ebi-a-GCST90016939	Inverse variance weighted	8.87784	10	0.543735	ebi-a-GCST90016939	MEm7dP	outcome	|| id:ebi-a-GCST90016939	-0.00697468	0.00810337	0.411738	21.0149
329	ebi-a-GCST90016940	family Lachnospiraceae id.1987	W33UqB	outcome	|| id:ebi-a-GCST90016940	Inverse variance weighted	18	0.0576152	0.0362996	0.112465	0.740039	-0.0135321	0.128762	1.05931	0.986559	1.13742	ebi-a-GCST90016940	W33UqB	outcome	|| id:ebi-a-GCST90016940	Inverse variance weighted	25.822	17	0.0777642	ebi-a-GCST90016940	W33UqB	outcome	|| id:ebi-a-GCST90016940	0.00240682	0.00606502	0.696731	21.1126
330	ebi-a-GCST90016941	family Lactobacillaceae id.1836	Vd5l36	outcome	|| id:ebi-a-GCST90016941	Inverse variance weighted	9	0.00579665	0.0312733	0.852951	0.993652	-0.055499	0.0670923	1.00581	0.946013	1.06939	ebi-a-GCST90016941	Vd5l36	outcome	|| id:ebi-a-GCST90016941	Inverse variance weighted	11.0298	8	0.200018	ebi-a-GCST90016941	Vd5l36	outcome	|| id:ebi-a-GCST90016941	0.00861463	0.00982057	0.409471	21.7213
331	ebi-a-GCST90016942	family Methanobacteriaceae id.121	RooOUn	outcome	|| id:ebi-a-GCST90016942	Inverse variance weighted	9	-0.0153594	0.0245802	0.532057	0.926795	-0.0635366	0.0328178	0.984758	0.93844	1.03336	ebi-a-GCST90016942	RooOUn	outcome	|| id:ebi-a-GCST90016942	Inverse variance weighted	12.734	8	0.121334	ebi-a-GCST90016942	RooOUn	outcome	|| id:ebi-a-GCST90016942	0.00813129	0.0177915	0.661493	22.1297
332	ebi-a-GCST90016943	family Oxalobacteraceae id.2966	A8liY1	outcome	|| id:ebi-a-GCST90016943	Inverse variance weighted	13	-0.0308315	0.0227089	0.174563	0.740039	-0.075341	0.0136779	0.969639	0.927427	1.01377	ebi-a-GCST90016943	A8liY1	outcome	|| id:ebi-a-GCST90016943	Inverse variance weighted	16.8996	12	0.153413	ebi-a-GCST90016943	A8liY1	outcome	|| id:ebi-a-GCST90016943	0.00982777	0.0125731	0.450916	22.3688
333	ebi-a-GCST90016944	family Pasteurellaceae id.3689	dEjVwV	outcome	|| id:ebi-a-GCST90016944	Inverse variance weighted	13	-0.0248184	0.0274079	0.36519	0.895502	-0.0785379	0.0289011	0.975487	0.924467	1.02932	ebi-a-GCST90016944	dEjVwV	outcome	|| id:ebi-a-GCST90016944	Inverse variance weighted	17.0427	12	0.147999	ebi-a-GCST90016944	dEjVwV	outcome	|| id:ebi-a-GCST90016944	0.00601435	0.00711373	0.415867	21.2125
334	ebi-a-GCST90016945	family Peptococcaceae id.2024	ugo3qs	outcome	|| id:ebi-a-GCST90016945	Inverse variance weighted	9	-0.0464527	0.037244	0.212304	0.740039	-0.119451	0.0265455	0.95461	0.887408	1.0269	ebi-a-GCST90016945	ugo3qs	outcome	|| id:ebi-a-GCST90016945	Inverse variance weighted	12.6506	8	0.124451	ebi-a-GCST90016945	ugo3qs	outcome	|| id:ebi-a-GCST90016945	-0.017131	0.00687605	0.0415113	22.7652
335	ebi-a-GCST90016946	family Peptostreptococcaceae id.2042	6taHKZ	outcome	|| id:ebi-a-GCST90016946	Inverse variance weighted	14	0.0184977	0.0490256	0.705946	0.993652	-0.0775926	0.114588	1.01867	0.925341	1.12141	ebi-a-GCST90016946	6taHKZ	outcome	|| id:ebi-a-GCST90016946	Inverse variance weighted	37.6691	13	0.000325168	ebi-a-GCST90016946	6taHKZ	outcome	|| id:ebi-a-GCST90016946	-0.0173327	0.0073488	0.0361447	22.6665
336	ebi-a-GCST90016947	family Porphyromonadaceae id.943	lWA3D1	outcome	|| id:ebi-a-GCST90016947	Inverse variance weighted	9	-0.00753343	0.0524744	0.885845	0.993652	-0.110383	0.0953163	0.992495	0.895491	1.10001	ebi-a-GCST90016947	lWA3D1	outcome	|| id:ebi-a-GCST90016947	Inverse variance weighted	11.2993	8	0.185309	ebi-a-GCST90016947	lWA3D1	outcome	|| id:ebi-a-GCST90016947	0.000499563	0.0141522	0.972827	20.5528
337	ebi-a-GCST90016949	family Rhodospirillaceae id.2717	QaoZUd	outcome	|| id:ebi-a-GCST90016949	Inverse variance weighted	14	-0.0270808	0.0245968	0.270901	0.808598	-0.0752906	0.0211289	0.973283	0.927474	1.02135	ebi-a-GCST90016949	QaoZUd	outcome	|| id:ebi-a-GCST90016949	Inverse variance weighted	11.7244	13	0.550361	ebi-a-GCST90016949	QaoZUd	outcome	|| id:ebi-a-GCST90016949	-0.0125746	0.0134972	0.369886	21.2671
338	ebi-a-GCST90016950	family Rikenellaceae id.967	0xnVY7	outcome	|| id:ebi-a-GCST90016950	Inverse variance weighted	19	-0.0809023	0.0408182	0.0474775	0.740039	-0.160906	-0.000898635	0.922284	0.851372	0.999102	ebi-a-GCST90016950	0xnVY7	outcome	|| id:ebi-a-GCST90016950	Inverse variance weighted	34.0848	18	0.0122951	ebi-a-GCST90016950	0xnVY7	outcome	|| id:ebi-a-GCST90016950	-0.0057901	0.00937447	0.544995	21.6126
339	ebi-a-GCST90016951	family Ruminococcaceae id.2050	sT0VGB	outcome	|| id:ebi-a-GCST90016951	Inverse variance weighted	9	0.104022	0.0494536	0.0354288	0.740039	0.00709281	0.200951	1.10962	1.00712	1.22256	ebi-a-GCST90016951	sT0VGB	outcome	|| id:ebi-a-GCST90016951	Inverse variance weighted	12.4779	8	0.131122	ebi-a-GCST90016951	sT0VGB	outcome	|| id:ebi-a-GCST90016951	-0.0141996	0.00765394	0.105955	21.245
340	ebi-a-GCST90016952	family Streptococcaceae id.1850	L8aXiu	outcome	|| id:ebi-a-GCST90016952	Inverse variance weighted	12	-0.0576923	0.0362517	0.111512	0.740039	-0.128746	0.0133611	0.94394	0.879197	1.01345	ebi-a-GCST90016952	L8aXiu	outcome	|| id:ebi-a-GCST90016952	Inverse variance weighted	7.22086	11	0.780926	ebi-a-GCST90016952	L8aXiu	outcome	|| id:ebi-a-GCST90016952	-0.0153839	0.012732	0.254733	21.6726
341	ebi-a-GCST90016953	unknown family id.1000001214	zwcuC9	outcome	|| id:ebi-a-GCST90016953	Inverse variance weighted	9	0.0373286	0.0234693	0.111716	0.740039	-0.00867124	0.0833285	1.03803	0.991366	1.0869	ebi-a-GCST90016953	zwcuC9	outcome	|| id:ebi-a-GCST90016953	Inverse variance weighted	5.85081	8	0.663939	ebi-a-GCST90016953	zwcuC9	outcome	|| id:ebi-a-GCST90016953	-0.00293671	0.00777634	0.716883	22.3207
342	ebi-a-GCST90016954	unknown family id.1000005471	3n58B3	outcome	|| id:ebi-a-GCST90016954	Inverse variance weighted	13	0.0542674	0.0416411	0.1925	0.740039	-0.0273491	0.135884	1.05577	0.973021	1.14555	ebi-a-GCST90016954	3n58B3	outcome	|| id:ebi-a-GCST90016954	Inverse variance weighted	28.9379	12	0.00402452	ebi-a-GCST90016954	3n58B3	outcome	|| id:ebi-a-GCST90016954	0.00511726	0.010638	0.639916	20.4961
343	ebi-a-GCST90016955	unknown family id.1000006161	ykmL5k	outcome	|| id:ebi-a-GCST90016955	Inverse variance weighted	13	0.0371811	0.0218585	0.0889444	0.740039	-0.00566152	0.0800238	1.03788	0.994354	1.08331	ebi-a-GCST90016955	ykmL5k	outcome	|| id:ebi-a-GCST90016955	Inverse variance weighted	15.3649	12	0.222084	ebi-a-GCST90016955	ykmL5k	outcome	|| id:ebi-a-GCST90016955	0.00951386	0.0103596	0.378126	22.4344
344	ebi-a-GCST90016956	family Veillonellaceae id.2172	gr52YO	outcome	|| id:ebi-a-GCST90016956	Inverse variance weighted	19	-0.0353807	0.0255241	0.165695	0.740039	-0.0854079	0.0146464	0.965238	0.918138	1.01475	ebi-a-GCST90016956	gr52YO	outcome	|| id:ebi-a-GCST90016956	Inverse variance weighted	18.7412	18	0.407921	ebi-a-GCST90016956	gr52YO	outcome	|| id:ebi-a-GCST90016956	-0.00504904	0.00402474	0.226635	21.2296
345	ebi-a-GCST90016957	family Verrucomicrobiaceae id.4036	O0FCOi	outcome	|| id:ebi-a-GCST90016957	Inverse variance weighted	10	-0.000266684	0.0321712	0.993386	0.993652	-0.0633223	0.0627889	0.999733	0.938641	1.0648	ebi-a-GCST90016957	O0FCOi	outcome	|| id:ebi-a-GCST90016957	Inverse variance weighted	4.40309	9	0.882939	ebi-a-GCST90016957	O0FCOi	outcome	|| id:ebi-a-GCST90016957	0.0011694	0.00881474	0.897735	22.2195
346	ebi-a-GCST90016958	family Victivallaceae id.2255	IxnyOG	outcome	|| id:ebi-a-GCST90016958	Inverse variance weighted	10	0.00185533	0.0266773	0.944554	0.993652	-0.0504322	0.0541429	1.00186	0.950818	1.05564	ebi-a-GCST90016958	IxnyOG	outcome	|| id:ebi-a-GCST90016958	Inverse variance weighted	18.3923	9	0.0308854	ebi-a-GCST90016958	IxnyOG	outcome	|| id:ebi-a-GCST90016958	0.0183532	0.0199412	0.384295	23.2777
347	ebi-a-GCST90016959	genus Actinomyces id.423	CU3Bc2	outcome	|| id:ebi-a-GCST90016959	Inverse variance weighted	7	-0.0517866	0.0349651	0.138582	0.740039	-0.120318	0.016745	0.949531	0.886638	1.01689	ebi-a-GCST90016959	CU3Bc2	outcome	|| id:ebi-a-GCST90016959	Inverse variance weighted	8.12253	6	0.229263	ebi-a-GCST90016959	CU3Bc2	outcome	|| id:ebi-a-GCST90016959	-0.0197012	0.00855617	0.0695486	20.8635
348	ebi-a-GCST90016960	genus Adlercreutzia id.812	RUfR4O	outcome	|| id:ebi-a-GCST90016960	Inverse variance weighted	8	-0.0801118	0.0326579	0.0141646	0.740039	-0.144121	-0.0161023	0.923013	0.865783	0.984027	ebi-a-GCST90016960	RUfR4O	outcome	|| id:ebi-a-GCST90016960	Inverse variance weighted	6.92497	7	0.436734	ebi-a-GCST90016960	RUfR4O	outcome	|| id:ebi-a-GCST90016960	0.0177871	0.0129812	0.219673	21.1463
349	ebi-a-GCST90016961	genus Akkermansia id.4037	iVi69l	outcome	|| id:ebi-a-GCST90016961	Inverse variance weighted	10	-0.000375783	0.0321657	0.990679	0.993652	-0.0634206	0.0626691	0.999624	0.938549	1.06467	ebi-a-GCST90016961	iVi69l	outcome	|| id:ebi-a-GCST90016961	Inverse variance weighted	4.40302	9	0.882944	ebi-a-GCST90016961	iVi69l	outcome	|| id:ebi-a-GCST90016961	0.00126927	0.00880539	0.88895	22.2242
350	ebi-a-GCST90016962	genus Alistipes id.968	wiqr8F	outcome	|| id:ebi-a-GCST90016962	Inverse variance weighted	14	0.0346596	0.0457243	0.448443	0.926795	-0.0549601	0.124279	1.03527	0.946523	1.13233	ebi-a-GCST90016962	wiqr8F	outcome	|| id:ebi-a-GCST90016962	Inverse variance weighted	21.8077	13	0.0584139	ebi-a-GCST90016962	wiqr8F	outcome	|| id:ebi-a-GCST90016962	0.0244414	0.0115521	0.0559566	20.5808
351	ebi-a-GCST90016963	genus Allisonella id.2174	qP9R40	outcome	|| id:ebi-a-GCST90016963	Inverse variance weighted	7	0.0194239	0.0201721	0.335591	0.895502	-0.0201133	0.0589612	1.01961	0.980088	1.06073	ebi-a-GCST90016963	qP9R40	outcome	|| id:ebi-a-GCST90016963	Inverse variance weighted	4.43065	6	0.618608	ebi-a-GCST90016963	qP9R40	outcome	|| id:ebi-a-GCST90016963	-0.0266529	0.0180067	0.198904	22.9141
352	ebi-a-GCST90016964	genus Alloprevotella id.961	7jw7AJ	outcome	|| id:ebi-a-GCST90016964	Inverse variance weighted	6	0.0344158	0.022347	0.123545	0.740039	-0.0093843	0.0782159	1.03501	0.99066	1.08136	ebi-a-GCST90016964	7jw7AJ	outcome	|| id:ebi-a-GCST90016964	Inverse variance weighted	4.63133	5	0.462507	ebi-a-GCST90016964	7jw7AJ	outcome	|| id:ebi-a-GCST90016964	0.0446596	0.0296389	0.206339	21.2007
353	ebi-a-GCST90016965	genus Anaerofilum id.2053	Cw8guR	outcome	|| id:ebi-a-GCST90016965	Inverse variance weighted	9	0.020114	0.0286051	0.481954	0.926795	-0.0359519	0.07618	1.02032	0.964687	1.07916	ebi-a-GCST90016965	Cw8guR	outcome	|| id:ebi-a-GCST90016965	Inverse variance weighted	11.8301	8	0.158948	ebi-a-GCST90016965	Cw8guR	outcome	|| id:ebi-a-GCST90016965	0.0148084	0.0161446	0.389527	22.3802
354	ebi-a-GCST90016966	genus Anaerostipes id.1991	y49Bom	outcome	|| id:ebi-a-GCST90016966	Inverse variance weighted	13	0.0107333	0.0494524	0.828175	0.993652	-0.0861934	0.10766	1.01079	0.917417	1.11367	ebi-a-GCST90016966	y49Bom	outcome	|| id:ebi-a-GCST90016966	Inverse variance weighted	22.6768	12	0.0305983	ebi-a-GCST90016966	y49Bom	outcome	|| id:ebi-a-GCST90016966	-0.0121619	0.0112841	0.304194	21.6319
355	ebi-a-GCST90016967	genus Anaerotruncus id.2054	9SNBmU	outcome	|| id:ebi-a-GCST90016967	Inverse variance weighted	12	0.00899454	0.0350714	0.797593	0.993652	-0.0597454	0.0777344	1.00904	0.942004	1.08084	ebi-a-GCST90016967	9SNBmU	outcome	|| id:ebi-a-GCST90016967	Inverse variance weighted	8.09916	11	0.704394	ebi-a-GCST90016967	9SNBmU	outcome	|| id:ebi-a-GCST90016967	0.00380905	0.00743066	0.619354	20.9721
356	ebi-a-GCST90016968	genus Bacteroides id.918	uyq7rX	outcome	|| id:ebi-a-GCST90016968	Inverse variance weighted	9	-0.0230072	0.05553	0.678639	0.993652	-0.131846	0.0858315	0.977255	0.876476	1.08962	ebi-a-GCST90016968	uyq7rX	outcome	|| id:ebi-a-GCST90016968	Inverse variance weighted	13.3749	8	0.0995838	ebi-a-GCST90016968	uyq7rX	outcome	|| id:ebi-a-GCST90016968	0.00313826	0.0198747	0.878993	22.5218
357	ebi-a-GCST90016969	genus Barnesiella id.944	Oyl4vZ	outcome	|| id:ebi-a-GCST90016969	Inverse variance weighted	13	-0.0538288	0.0348014	0.121926	0.740039	-0.12204	0.014382	0.947594	0.885113	1.01449	ebi-a-GCST90016969	Oyl4vZ	outcome	|| id:ebi-a-GCST90016969	Inverse variance weighted	13.5909	12	0.327593	ebi-a-GCST90016969	Oyl4vZ	outcome	|| id:ebi-a-GCST90016969	-0.00298075	0.00944083	0.758117	21.8338
358	ebi-a-GCST90016970	genus Bifidobacterium id.436	moGngc	outcome	|| id:ebi-a-GCST90016970	Inverse variance weighted	13	-0.00247253	0.0391525	0.949646	0.993652	-0.0792114	0.0742663	0.997531	0.923845	1.07709	ebi-a-GCST90016970	moGngc	outcome	|| id:ebi-a-GCST90016970	Inverse variance weighted	21.3928	12	0.0449164	ebi-a-GCST90016970	moGngc	outcome	|| id:ebi-a-GCST90016970	0.00841398	0.00768089	0.296727	26.6824
359	ebi-a-GCST90016971	genus Bilophila id.3170	MxsAV1	outcome	|| id:ebi-a-GCST90016971	Inverse variance weighted	12	-0.0228235	0.0328138	0.486714	0.926795	-0.0871385	0.0414916	0.977435	0.91655	1.04236	ebi-a-GCST90016971	MxsAV1	outcome	|| id:ebi-a-GCST90016971	Inverse variance weighted	10.0184	11	0.528734	ebi-a-GCST90016971	MxsAV1	outcome	|| id:ebi-a-GCST90016971	0.00559681	0.0117922	0.645252	21.0402
360	ebi-a-GCST90016973	genus Butyricicoccus id.2055	P9O6bK	outcome	|| id:ebi-a-GCST90016973	Inverse variance weighted	8	0.0057775	0.035182	0.86956	0.993652	-0.0631792	0.0747342	1.00579	0.938775	1.0776	ebi-a-GCST90016973	P9O6bK	outcome	|| id:ebi-a-GCST90016973	Inverse variance weighted	4.52728	7	0.717429	ebi-a-GCST90016973	P9O6bK	outcome	|| id:ebi-a-GCST90016973	-0.000851845	0.00596302	0.891082	20.9164
361	ebi-a-GCST90016974	genus Butyricimonas id.945	BDpHNh	outcome	|| id:ebi-a-GCST90016974	Inverse variance weighted	12	0.0369858	0.0362203	0.30719	0.855124	-0.0340059	0.107978	1.03768	0.966566	1.11402	ebi-a-GCST90016974	BDpHNh	outcome	|| id:ebi-a-GCST90016974	Inverse variance weighted	18.1678	11	0.0777685	ebi-a-GCST90016974	BDpHNh	outcome	|| id:ebi-a-GCST90016974	-0.0134348	0.00996986	0.207542	21.9031
362	ebi-a-GCST90016975	genus Butyrivibrio id.1993	gAeYmS	outcome	|| id:ebi-a-GCST90016975	Inverse variance weighted	15	-0.0110345	0.0151913	0.467614	0.926795	-0.0408095	0.0187405	0.989026	0.960012	1.01892	ebi-a-GCST90016975	gAeYmS	outcome	|| id:ebi-a-GCST90016975	Inverse variance weighted	13.4218	14	0.493614	ebi-a-GCST90016975	gAeYmS	outcome	|| id:ebi-a-GCST90016975	-0.00789467	0.00969573	0.430169	21.6751
363	ebi-a-GCST90016976	genus Candidatus Soleaferrea id.11350	sGB6pA	outcome	|| id:ebi-a-GCST90016976	Inverse variance weighted	10	-0.00358173	0.0249344	0.88578	0.993652	-0.0524532	0.0452898	0.996425	0.948899	1.04633	ebi-a-GCST90016976	sGB6pA	outcome	|| id:ebi-a-GCST90016976	Inverse variance weighted	9.41448	9	0.399926	ebi-a-GCST90016976	sGB6pA	outcome	|| id:ebi-a-GCST90016976	-0.00498908	0.0132992	0.717305	21.9645
364	ebi-a-GCST90016977	genus Catenibacterium id.2153	ItlE1n	outcome	|| id:ebi-a-GCST90016977	Inverse variance weighted	5	-0.0146737	0.0323722	0.650346	0.993652	-0.0781233	0.0487759	0.985433	0.92485	1.04998	ebi-a-GCST90016977	ItlE1n	outcome	|| id:ebi-a-GCST90016977	Inverse variance weighted	6.67434	4	0.154132	ebi-a-GCST90016977	ItlE1n	outcome	|| id:ebi-a-GCST90016977	0.0242391	0.0432584	0.614374	21.2271
365	ebi-a-GCST90016978	genus Christensenellaceae R 7group id.11283	RjFx3j	outcome	|| id:ebi-a-GCST90016978	Inverse variance weighted	10	0.0346171	0.0501894	0.490364	0.926795	-0.0637541	0.132988	1.03522	0.938236	1.14224	ebi-a-GCST90016978	RjFx3j	outcome	|| id:ebi-a-GCST90016978	Inverse variance weighted	14.3744	9	0.109618	ebi-a-GCST90016978	RjFx3j	outcome	|| id:ebi-a-GCST90016978	-0.0129641	0.0108066	0.264596	20.3788
366	ebi-a-GCST90016979	genus Clostridium innocuum group id.14397	0bkz1P	outcome	|| id:ebi-a-GCST90016979	Inverse variance weighted	8	0.020596	0.0328916	0.531198	0.926795	-0.0438716	0.0850636	1.02081	0.957077	1.08879	ebi-a-GCST90016979	0bkz1P	outcome	|| id:ebi-a-GCST90016979	Inverse variance weighted	14.4216	7	0.0441717	ebi-a-GCST90016979	0bkz1P	outcome	|| id:ebi-a-GCST90016979	-0.0246183	0.0224384	0.314645	20.8279
367	ebi-a-GCST90016980	genus Clostridium sensustricto1 id.1873	VZU0vU	outcome	|| id:ebi-a-GCST90016980	Inverse variance weighted	6	-0.0452118	0.0388847	0.244945	0.757671	-0.121426	0.0310021	0.955795	0.885657	1.03149	ebi-a-GCST90016980	VZU0vU	outcome	|| id:ebi-a-GCST90016980	Inverse variance weighted	0.367264	5	0.996183	ebi-a-GCST90016980	VZU0vU	outcome	|| id:ebi-a-GCST90016980	-0.000327638	0.00875932	0.971955	20.6955
368	ebi-a-GCST90016982	genus Coprobacter id.949	Li4pbV	outcome	|| id:ebi-a-GCST90016982	Inverse variance weighted	10	-0.0105548	0.0406411	0.795089	0.993652	-0.0902115	0.0691018	0.989501	0.913738	1.07155	ebi-a-GCST90016982	Li4pbV	outcome	|| id:ebi-a-GCST90016982	Inverse variance weighted	24.3805	9	0.00373865	ebi-a-GCST90016982	Li4pbV	outcome	|| id:ebi-a-GCST90016982	0.0124089	0.0150612	0.433871	21.2054
369	ebi-a-GCST90016983	genus Coprococcus1 id.11301	fmS5Et	outcome	|| id:ebi-a-GCST90016983	Inverse variance weighted	11	0.0537631	0.0343001	0.117013	0.740039	-0.013465	0.120991	1.05523	0.986625	1.12861	ebi-a-GCST90016983	fmS5Et	outcome	|| id:ebi-a-GCST90016983	Inverse variance weighted	8.12331	10	0.616793	ebi-a-GCST90016983	fmS5Et	outcome	|| id:ebi-a-GCST90016983	0.00452292	0.00601356	0.47119	22.0556
370	ebi-a-GCST90016984	genus Coprococcus2 id.11302	aJqLWB	outcome	|| id:ebi-a-GCST90016984	Inverse variance weighted	8	-0.0633291	0.0533749	0.235426	0.757671	-0.167944	0.0412857	0.938634	0.845401	1.04215	ebi-a-GCST90016984	aJqLWB	outcome	|| id:ebi-a-GCST90016984	Inverse variance weighted	13.8581	7	0.0537631	ebi-a-GCST90016984	aJqLWB	outcome	|| id:ebi-a-GCST90016984	0.0276929	0.03167	0.415514	20.7675
371	ebi-a-GCST90016986	genus Defluviitaleaceae UCG011 id.11287	E2sJkD	outcome	|| id:ebi-a-GCST90016986	Inverse variance weighted	9	0.0190858	0.0306639	0.533667	0.926795	-0.0410155	0.0791871	1.01927	0.959814	1.08241	ebi-a-GCST90016986	E2sJkD	outcome	|| id:ebi-a-GCST90016986	Inverse variance weighted	8.39903	8	0.395494	ebi-a-GCST90016986	E2sJkD	outcome	|| id:ebi-a-GCST90016986	0.0075149	0.0116154	0.538274	22.8737
372	ebi-a-GCST90016987	genus Desulfovibrio id.3173	GN3Odp	outcome	|| id:ebi-a-GCST90016987	Inverse variance weighted	10	-0.0655066	0.0324437	0.043478	0.740039	-0.129096	-0.00191704	0.936593	0.878889	0.998085	ebi-a-GCST90016987	GN3Odp	outcome	|| id:ebi-a-GCST90016987	Inverse variance weighted	10.7927	9	0.290183	ebi-a-GCST90016987	GN3Odp	outcome	|| id:ebi-a-GCST90016987	-0.0132916	0.0100507	0.222574	21.3399
373	ebi-a-GCST90016988	genus Dialister id.2183	kIXZ62	outcome	|| id:ebi-a-GCST90016988	Inverse variance weighted	11	0.0230194	0.0349088	0.509629	0.926795	-0.0454018	0.0914406	1.02329	0.955613	1.09575	ebi-a-GCST90016988	kIXZ62	outcome	|| id:ebi-a-GCST90016988	Inverse variance weighted	11.4475	10	0.323734	ebi-a-GCST90016988	kIXZ62	outcome	|| id:ebi-a-GCST90016988	-0.0083339	0.0105563	0.450133	20.461
374	ebi-a-GCST90016989	genus Dorea id.1997	Z0UiHH	outcome	|| id:ebi-a-GCST90016989	Inverse variance weighted	10	-0.0797368	0.0484153	0.0995718	0.740039	-0.174631	0.0151572	0.923359	0.839767	1.01527	ebi-a-GCST90016989	Z0UiHH	outcome	|| id:ebi-a-GCST90016989	Inverse variance weighted	13.5246	9	0.140271	ebi-a-GCST90016989	Z0UiHH	outcome	|| id:ebi-a-GCST90016989	-0.00598257	0.00943735	0.543825	21.2254
375	ebi-a-GCST90016990	genus Eggerthella id.819	sio5tF	outcome	|| id:ebi-a-GCST90016990	Inverse variance weighted	11	-0.0323089	0.0258398	0.21117	0.740039	-0.0829549	0.018337	0.968207	0.920393	1.01851	ebi-a-GCST90016990	sio5tF	outcome	|| id:ebi-a-GCST90016990	Inverse variance weighted	12.6921	10	0.241402	ebi-a-GCST90016990	sio5tF	outcome	|| id:ebi-a-GCST90016990	0.0056783	0.0139517	0.693519	20.9298
376	ebi-a-GCST90016991	genus Eisenbergiella id.11304	9UMkva	outcome	|| id:ebi-a-GCST90016991	Inverse variance weighted	11	0.00800381	0.0262537	0.760469	0.993652	-0.0434534	0.059461	1.00804	0.957477	1.06126	ebi-a-GCST90016991	9UMkva	outcome	|| id:ebi-a-GCST90016991	Inverse variance weighted	13.6696	10	0.188601	ebi-a-GCST90016991	9UMkva	outcome	|| id:ebi-a-GCST90016991	0.0323487	0.0198086	0.13689	21.0804
377	ebi-a-GCST90016992	genus Enterorhabdus id.820	K6y8w0	outcome	|| id:ebi-a-GCST90016992	Inverse variance weighted	5	-0.0472556	0.0515054	0.358887	0.895502	-0.148206	0.053695	0.953844	0.862253	1.05516	ebi-a-GCST90016992	K6y8w0	outcome	|| id:ebi-a-GCST90016992	Inverse variance weighted	7.62792	4	0.106199	ebi-a-GCST90016992	K6y8w0	outcome	|| id:ebi-a-GCST90016992	0.00548422	0.0257049	0.844728	20.9342
378	ebi-a-GCST90016993	genus Erysipelatoclostridium id.11381	tRChxG	outcome	|| id:ebi-a-GCST90016993	Inverse variance weighted	15	0.0163793	0.0338209	0.628176	0.993652	-0.0499096	0.0826682	1.01651	0.951315	1.08618	ebi-a-GCST90016993	tRChxG	outcome	|| id:ebi-a-GCST90016993	Inverse variance weighted	25.9961	14	0.0259164	ebi-a-GCST90016993	tRChxG	outcome	|| id:ebi-a-GCST90016993	0.00121494	0.0110345	0.914008	22.1367
379	ebi-a-GCST90016995	genus Escherichia Shigella id.3504	twUeWu	outcome	|| id:ebi-a-GCST90016995	Inverse variance weighted	10	-0.0218337	0.0340948	0.521924	0.926795	-0.0886596	0.0449922	0.978403	0.915157	1.04602	ebi-a-GCST90016995	twUeWu	outcome	|| id:ebi-a-GCST90016995	Inverse variance weighted	4.8013	9	0.851274	ebi-a-GCST90016995	twUeWu	outcome	|| id:ebi-a-GCST90016995	-0.00373576	0.007768	0.643453	20.8524
380	ebi-a-GCST90016996	genus Eubacterium brachy group id.11296	V5Wn8C	outcome	|| id:ebi-a-GCST90016996	Inverse variance weighted	9	0.0301404	0.0487401	0.536318	0.926795	-0.0653901	0.125671	1.0306	0.936702	1.13391	ebi-a-GCST90016996	V5Wn8C	outcome	|| id:ebi-a-GCST90016996	Inverse variance weighted	39.8642	8	3.39587e-06	ebi-a-GCST90016996	V5Wn8C	outcome	|| id:ebi-a-GCST90016996	0.0333278	0.0261125	0.242555	20.5667
3	ebi-a-GCST90016997	genus Eubacterium coprostanoligenes group id.11375	BngXxP	outcome	|| id:ebi-a-GCST90016997	Inverse variance weighted	12	-0.012339	0.0369983	0.738755	0.993652	-0.0848557	0.0601776	0.987737	0.918645	1.06203	ebi-a-GCST90016997	BngXxP	outcome	|| id:ebi-a-GCST90016997	Inverse variance weighted	9.08879	11	0.613697	ebi-a-GCST90016997	BngXxP	outcome	|| id:ebi-a-GCST90016997	0.00604471	0.00952974	0.540123	21.9174
31	ebi-a-GCST90016998	genus Eubacterium eligens group id.14372	aNlObt	outcome	|| id:ebi-a-GCST90016998	Inverse variance weighted	8	0.0186956	0.0521579	0.720013	0.993652	-0.083534	0.120925	1.01887	0.91986	1.12854	ebi-a-GCST90016998	aNlObt	outcome	|| id:ebi-a-GCST90016998	Inverse variance weighted	11.0904	7	0.134725	ebi-a-GCST90016998	aNlObt	outcome	|| id:ebi-a-GCST90016998	-0.00923027	0.0189912	0.644187	20.6903
32	ebi-a-GCST90016999	genus Eubacterium fissicatena group id.14373	FfsnZT	outcome	|| id:ebi-a-GCST90016999	Inverse variance weighted	9	0.0372441	0.0221757	0.0930542	0.740039	-0.00622023	0.0807085	1.03795	0.993799	1.08405	ebi-a-GCST90016999	FfsnZT	outcome	|| id:ebi-a-GCST90016999	Inverse variance weighted	9.07458	8	0.336044	ebi-a-GCST90016999	FfsnZT	outcome	|| id:ebi-a-GCST90016999	-0.0207611	0.0146268	0.198747	21.1596
33	ebi-a-GCST90017000	genus Eubacterium hallii group id.11338	N29aF3	outcome	|| id:ebi-a-GCST90017000	Inverse variance weighted	16	-0.0302021	0.0365339	0.408414	0.926795	-0.101809	0.0414043	0.970249	0.903202	1.04227	ebi-a-GCST90017000	N29aF3	outcome	|| id:ebi-a-GCST90017000	Inverse variance weighted	24.0328	15	0.064539	ebi-a-GCST90017000	N29aF3	outcome	|| id:ebi-a-GCST90017000	0.00463686	0.00619633	0.466651	20.9783
34	ebi-a-GCST90017001	genus Eubacterium nodatum group id.11297	62quBA	outcome	|| id:ebi-a-GCST90017001	Inverse variance weighted	11	0.00619469	0.0243928	0.79953	0.993652	-0.0416152	0.0540045	1.00621	0.959239	1.05549	ebi-a-GCST90017001	62quBA	outcome	|| id:ebi-a-GCST90017001	Inverse variance weighted	20.5058	10	0.0248153	ebi-a-GCST90017001	62quBA	outcome	|| id:ebi-a-GCST90017001	-0.00632367	0.0164539	0.70966	21.5795
35	ebi-a-GCST90017002	genus Eubacterium oxidoreducens group id.11339	eYs4nO	outcome	|| id:ebi-a-GCST90017002	Inverse variance weighted	4	0.0118722	0.034672	0.732039	0.993652	-0.0560849	0.0798293	1.01194	0.945459	1.0831	ebi-a-GCST90017002	eYs4nO	outcome	|| id:ebi-a-GCST90017002	Inverse variance weighted	2.20386	3	0.531189	ebi-a-GCST90017002	eYs4nO	outcome	|| id:ebi-a-GCST90017002	0.0167904	0.0125607	0.313081	21.8787
36	ebi-a-GCST90017003	genus Eubacterium rectale group id.14374	lbGM03	outcome	|| id:ebi-a-GCST90017003	Inverse variance weighted	8	0.00147675	0.0447585	0.97368	0.993652	-0.0862499	0.0892033	1.00148	0.917365	1.0933	ebi-a-GCST90017003	lbGM03	outcome	|| id:ebi-a-GCST90017003	Inverse variance weighted	3.59551	7	0.825008	ebi-a-GCST90017003	lbGM03	outcome	|| id:ebi-a-GCST90017003	0.0069448	0.0100527	0.515488	21.4805
37	ebi-a-GCST90017004	genus Eubacterium ruminantium group id.11340	MHzhQn	outcome	|| id:ebi-a-GCST90017004	Inverse variance weighted	16	-0.0135831	0.0214805	0.527162	0.926795	-0.055685	0.0285188	0.986509	0.945837	1.02893	ebi-a-GCST90017004	MHzhQn	outcome	|| id:ebi-a-GCST90017004	Inverse variance weighted	11.6194	15	0.707582	ebi-a-GCST90017004	MHzhQn	outcome	|| id:ebi-a-GCST90017004	0.00497183	0.00714781	0.49808	21.3703
38	ebi-a-GCST90017005	genus Eubacterium ventriosum group id.11341	JhvPUh	outcome	|| id:ebi-a-GCST90017005	Inverse variance weighted	14	0.0365863	0.038363	0.340242	0.895502	-0.0386052	0.111778	1.03726	0.96213	1.11826	ebi-a-GCST90017005	JhvPUh	outcome	|| id:ebi-a-GCST90017005	Inverse variance weighted	17.4423	13	0.179866	ebi-a-GCST90017005	JhvPUh	outcome	|| id:ebi-a-GCST90017005	-0.00818586	0.0133177	0.550257	21.5128
39	ebi-a-GCST90017006	genus Eubacterium xylanophilum group id.14375	MAeOti	outcome	|| id:ebi-a-GCST90017006	Inverse variance weighted	9	-0.0217176	0.0610801	0.722171	0.993652	-0.141435	0.0979994	0.978517	0.868112	1.10296	ebi-a-GCST90017006	MAeOti	outcome	|| id:ebi-a-GCST90017006	Inverse variance weighted	21.0637	8	0.00698011	ebi-a-GCST90017006	MAeOti	outcome	|| id:ebi-a-GCST90017006	-0.00138643	0.0164348	0.935133	21.8579
310	ebi-a-GCST90017007	genus Faecalibacterium id.2057	aUvEVV	outcome	|| id:ebi-a-GCST90017007	Inverse variance weighted	10	0.00407933	0.0428829	0.924214	0.993652	-0.0799711	0.0881298	1.00409	0.923143	1.09213	ebi-a-GCST90017007	aUvEVV	outcome	|| id:ebi-a-GCST90017007	Inverse variance weighted	14.8063	9	0.0963961	ebi-a-GCST90017007	aUvEVV	outcome	|| id:ebi-a-GCST90017007	-0.0193633	0.00642322	0.0166968	21.0874
311	ebi-a-GCST90017008	genus Family XIII AD3011 group id.11293	7Fcwea	outcome	|| id:ebi-a-GCST90017008	Inverse variance weighted	12	-0.0469854	0.0439357	0.284883	0.825324	-0.133099	0.0391286	0.954101	0.875378	1.0399	ebi-a-GCST90017008	7Fcwea	outcome	|| id:ebi-a-GCST90017008	Inverse variance weighted	19.0885	11	0.0595226	ebi-a-GCST90017008	7Fcwea	outcome	|| id:ebi-a-GCST90017008	0.013081	0.0175418	0.47301	21.4917
312	ebi-a-GCST90017009	genus Family XIII UCG001 id.11294	I35IRL	outcome	|| id:ebi-a-GCST90017009	Inverse variance weighted	8	0.00337058	0.0481003	0.944135	0.993652	-0.090906	0.0976472	1.00338	0.913104	1.10257	ebi-a-GCST90017009	I35IRL	outcome	|| id:ebi-a-GCST90017009	Inverse variance weighted	11.9159	7	0.103357	ebi-a-GCST90017009	I35IRL	outcome	|| id:ebi-a-GCST90017009	-0.0111979	0.0115607	0.370144	21.4603
313	ebi-a-GCST90017010	genus Flavonifractor id.2059	vCSyyo	outcome	|| id:ebi-a-GCST90017010	Inverse variance weighted	5	-0.019129	0.0699523	0.784502	0.993652	-0.156235	0.117978	0.981053	0.855358	1.12522	ebi-a-GCST90017010	vCSyyo	outcome	|| id:ebi-a-GCST90017010	Inverse variance weighted	9.8861	4	0.0423907	ebi-a-GCST90017010	vCSyyo	outcome	|| id:ebi-a-GCST90017010	-0.036266	0.018382	0.143041	22.9734
314	ebi-a-GCST90017011	genus Fusicatenibacter id.11305	8niyXC	outcome	|| id:ebi-a-GCST90017011	Inverse variance weighted	17	-0.0204057	0.032006	0.523761	0.926795	-0.0831375	0.0423261	0.979801	0.920225	1.04323	ebi-a-GCST90017011	8niyXC	outcome	|| id:ebi-a-GCST90017011	Inverse variance weighted	16.6605	16	0.407891	ebi-a-GCST90017011	8niyXC	outcome	|| id:ebi-a-GCST90017011	-0.0129235	0.00809738	0.131334	21.1964
315	ebi-a-GCST90017012	genus Gordonibacter id.821	Dkmati	outcome	|| id:ebi-a-GCST90017012	Inverse variance weighted	10	-0.0154952	0.0300695	0.606334	0.993652	-0.0744314	0.0434409	0.984624	0.928271	1.0444	ebi-a-GCST90017012	Dkmati	outcome	|| id:ebi-a-GCST90017012	Inverse variance weighted	23.0098	9	0.00617436	ebi-a-GCST90017012	Dkmati	outcome	|| id:ebi-a-GCST90017012	-0.0159204	0.0190006	0.426418	20.5296
316	ebi-a-GCST90017013	genus Haemophilus id.3698	fpdnhr	outcome	|| id:ebi-a-GCST90017013	Inverse variance weighted	8	-0.00523176	0.0321165	0.870597	0.993652	-0.06818	0.0577165	0.994782	0.934092	1.05941	ebi-a-GCST90017013	fpdnhr	outcome	|| id:ebi-a-GCST90017013	Inverse variance weighted	8.91322	7	0.258947	ebi-a-GCST90017013	fpdnhr	outcome	|| id:ebi-a-GCST90017013	0.0134474	0.00736925	0.117834	23.5066
317	ebi-a-GCST90017014	genus Holdemanella id.11393	kDqVno	outcome	|| id:ebi-a-GCST90017014	Inverse variance weighted	11	0.0276606	0.0294546	0.347682	0.895502	-0.0300703	0.0853916	1.02805	0.970377	1.08914	ebi-a-GCST90017014	kDqVno	outcome	|| id:ebi-a-GCST90017014	Inverse variance weighted	14.7912	10	0.13986	ebi-a-GCST90017014	kDqVno	outcome	|| id:ebi-a-GCST90017014	-0.00856554	0.00926678	0.379432	21.8129
318	ebi-a-GCST90017016	genus Howardella id.2000	RlMlGz	outcome	|| id:ebi-a-GCST90017016	Inverse variance weighted	10	0.000619849	0.0204109	0.975773	0.993652	-0.0393855	0.0406252	1.00062	0.96138	1.04146	ebi-a-GCST90017016	RlMlGz	outcome	|| id:ebi-a-GCST90017016	Inverse variance weighted	9.66246	9	0.378496	ebi-a-GCST90017016	RlMlGz	outcome	|| id:ebi-a-GCST90017016	0.00758187	0.0135416	0.590879	21.7375
319	ebi-a-GCST90017017	genus Hungatella id.11306	pLO4dq	outcome	|| id:ebi-a-GCST90017017	Inverse variance weighted	5	-0.0129952	0.0485858	0.789108	0.993652	-0.108223	0.082233	0.987089	0.897427	1.08571	ebi-a-GCST90017017	pLO4dq	outcome	|| id:ebi-a-GCST90017017	Inverse variance weighted	10.9173	4	0.0275097	ebi-a-GCST90017017	pLO4dq	outcome	|| id:ebi-a-GCST90017017	0.000933616	0.0437663	0.98432	20.4344
320	ebi-a-GCST90017018	genus Intestinibacter id.11345	Svs7sy	outcome	|| id:ebi-a-GCST90017018	Inverse variance weighted	14	0.0147489	0.0324284	0.649243	0.993652	-0.0488108	0.0783086	1.01486	0.952361	1.08146	ebi-a-GCST90017018	Svs7sy	outcome	|| id:ebi-a-GCST90017018	Inverse variance weighted	17.0144	13	0.198645	ebi-a-GCST90017018	Svs7sy	outcome	|| id:ebi-a-GCST90017018	0.00408871	0.00891044	0.65453	21.9879
321	ebi-a-GCST90017019	genus Intestinimonas id.2062	rbteum	outcome	|| id:ebi-a-GCST90017019	Inverse variance weighted	17	-0.0169678	0.0323773	0.600234	0.993652	-0.0804273	0.0464917	0.983175	0.922722	1.04759	ebi-a-GCST90017019	rbteum	outcome	|| id:ebi-a-GCST90017019	Inverse variance weighted	27.5215	16	0.0360377	ebi-a-GCST90017019	rbteum	outcome	|| id:ebi-a-GCST90017019	0.00120782	0.00768901	0.877274	21.5368
322	ebi-a-GCST90017020	genus Lachnoclostridium id.11308	V6ZLH7	outcome	|| id:ebi-a-GCST90017020	Inverse variance weighted	12	-0.0374717	0.05592	0.502798	0.926795	-0.147075	0.0721315	0.963222	0.863229	1.0748	ebi-a-GCST90017020	V6ZLH7	outcome	|| id:ebi-a-GCST90017020	Inverse variance weighted	24.3254	11	0.0114291	ebi-a-GCST90017020	V6ZLH7	outcome	|| id:ebi-a-GCST90017020	0.00143846	0.0140928	0.920718	20.9778
323	ebi-a-GCST90017021	genus Lachnospiraceae FCS020 group id.11314	o1x011	outcome	|| id:ebi-a-GCST90017021	Inverse variance weighted	12	-0.0100351	0.0310782	0.746772	0.993652	-0.0709483	0.0508781	0.990015	0.93151	1.05219	ebi-a-GCST90017021	o1x011	outcome	|| id:ebi-a-GCST90017021	Inverse variance weighted	5.64126	11	0.896197	ebi-a-GCST90017021	o1x011	outcome	|| id:ebi-a-GCST90017021	0.00573274	0.0058185	0.347734	21.6055
324	ebi-a-GCST90017022	genus Lachnospiraceae NC2004 group id.11316	PA4Sxx	outcome	|| id:ebi-a-GCST90017022	Inverse variance weighted	9	-0.0261626	0.0364642	0.473072	0.926795	-0.0976324	0.0453071	0.974177	0.906982	1.04635	ebi-a-GCST90017022	PA4Sxx	outcome	|| id:ebi-a-GCST90017022	Inverse variance weighted	15.8367	8	0.0447775	ebi-a-GCST90017022	PA4Sxx	outcome	|| id:ebi-a-GCST90017022	0.00848297	0.0181672	0.654728	20.7154
325	ebi-a-GCST90017023	genus Lachnospiraceae ND3007 group id.11317	ybkA7f	outcome	|| id:ebi-a-GCST90017023	Inverse variance weighted	3	0.0499221	0.0841139	0.552842	0.947043	-0.114941	0.214785	1.05119	0.891419	1.2396	ebi-a-GCST90017023	ybkA7f	outcome	|| id:ebi-a-GCST90017023	Inverse variance weighted	2.37067	2	0.305645	ebi-a-GCST90017023	ybkA7f	outcome	|| id:ebi-a-GCST90017023	0.0985188	0.0772778	0.42345	20.9361
326	ebi-a-GCST90017024	genus Lachnospiraceae NK4A136 group id.11319	o9BziL	outcome	|| id:ebi-a-GCST90017024	Inverse variance weighted	15	-0.0110864	0.0282213	0.694441	0.993652	-0.0664001	0.0442274	0.988975	0.935756	1.04522	ebi-a-GCST90017024	o9BziL	outcome	|| id:ebi-a-GCST90017024	Inverse variance weighted	10.279	14	0.741518	ebi-a-GCST90017024	o9BziL	outcome	|| id:ebi-a-GCST90017024	0.0035713	0.00420393	0.410967	21.2407
327	ebi-a-GCST90017025	genus Lachnospiraceae UCG001 id.11321	GQxzfb	outcome	|| id:ebi-a-GCST90017025	Inverse variance weighted	11	0.01194	0.03435	0.728142	0.993652	-0.0553861	0.0792661	1.01201	0.94612	1.08249	ebi-a-GCST90017025	GQxzfb	outcome	|| id:ebi-a-GCST90017025	Inverse variance weighted	14.0192	10	0.172116	ebi-a-GCST90017025	GQxzfb	outcome	|| id:ebi-a-GCST90017025	-0.00491493	0.0142283	0.737705	22.4094
328	ebi-a-GCST90017026	genus Lachnospiraceae UCG004 id.11324	gkFx1f	outcome	|| id:ebi-a-GCST90017026	Inverse variance weighted	11	0.0828254	0.0565707	0.143165	0.740039	-0.0280531	0.193704	1.08635	0.972337	1.21374	ebi-a-GCST90017026	gkFx1f	outcome	|| id:ebi-a-GCST90017026	Inverse variance weighted	26.2699	10	0.00339363	ebi-a-GCST90017026	gkFx1f	outcome	|| id:ebi-a-GCST90017026	-0.011099	0.0153302	0.487458	21.4159
329	ebi-a-GCST90017027	genus Lachnospiraceae UCG008 id.11328	5SFiPM	outcome	|| id:ebi-a-GCST90017027	Inverse variance weighted	10	0.000871782	0.0265059	0.973762	0.993652	-0.0510798	0.0528234	1.00087	0.950203	1.05424	ebi-a-GCST90017027	5SFiPM	outcome	|| id:ebi-a-GCST90017027	Inverse variance weighted	10.1839	9	0.335807	ebi-a-GCST90017027	5SFiPM	outcome	|| id:ebi-a-GCST90017027	-0.0269052	0.0172315	0.157055	23.3346
330	ebi-a-GCST90017030	genus Lactobacillus id.1837	MfbIcy	outcome	|| id:ebi-a-GCST90017030	Inverse variance weighted	10	0.0226812	0.0302224	0.452967	0.926795	-0.0365547	0.0819172	1.02294	0.964105	1.08537	ebi-a-GCST90017030	MfbIcy	outcome	|| id:ebi-a-GCST90017030	Inverse variance weighted	12.5432	9	0.18439	ebi-a-GCST90017030	MfbIcy	outcome	|| id:ebi-a-GCST90017030	0.0124702	0.00955371	0.228088	21.9675
331	ebi-a-GCST90017031	genus Lactococcus id.1851	3NJEDL	outcome	|| id:ebi-a-GCST90017031	Inverse variance weighted	8	0.0367128	0.0254283	0.148803	0.740039	-0.0131268	0.0865523	1.03739	0.986959	1.09041	ebi-a-GCST90017031	3NJEDL	outcome	|| id:ebi-a-GCST90017031	Inverse variance weighted	8.80591	7	0.266893	ebi-a-GCST90017031	3NJEDL	outcome	|| id:ebi-a-GCST90017031	-0.000349537	0.0158945	0.983168	21.7423
332	ebi-a-GCST90017032	genus Marvinbryantia id.2005	T4SJ4T	outcome	|| id:ebi-a-GCST90017032	Inverse variance weighted	10	-0.0381064	0.0430239	0.375777	0.895502	-0.122433	0.0462204	0.962611	0.884765	1.04731	ebi-a-GCST90017032	T4SJ4T	outcome	|| id:ebi-a-GCST90017032	Inverse variance weighted	14.2099	9	0.115052	ebi-a-GCST90017032	T4SJ4T	outcome	|| id:ebi-a-GCST90017032	-0.00446831	0.0150977	0.774798	22.0205
333	ebi-a-GCST90017034	genus Odoribacter id.952	udjXI9	outcome	|| id:ebi-a-GCST90017034	Inverse variance weighted	6	-0.0581616	0.051199	0.255961	0.775758	-0.158512	0.0421885	0.943497	0.853413	1.04309	ebi-a-GCST90017034	udjXI9	outcome	|| id:ebi-a-GCST90017034	Inverse variance weighted	5.44832	5	0.363646	ebi-a-GCST90017034	udjXI9	outcome	|| id:ebi-a-GCST90017034	-0.00790433	0.0151849	0.630173	20.6458
334	ebi-a-GCST90017035	genus Olsenella id.822	PHULLo	outcome	|| id:ebi-a-GCST90017035	Inverse variance weighted	11	-0.0535498	0.0329992	0.104641	0.740039	-0.118228	0.0111287	0.947859	0.888493	1.01119	ebi-a-GCST90017035	PHULLo	outcome	|| id:ebi-a-GCST90017035	Inverse variance weighted	32.4509	10	0.000336703	ebi-a-GCST90017035	PHULLo	outcome	|| id:ebi-a-GCST90017035	0.0476729	0.00899339	0.000493278	21.4057
335	ebi-a-GCST90017036	genus Oscillibacter id.2063	I22IqN	outcome	|| id:ebi-a-GCST90017036	Inverse variance weighted	14	-0.0511005	0.0369992	0.167241	0.740039	-0.123619	0.021418	0.950183	0.883717	1.02165	ebi-a-GCST90017036	I22IqN	outcome	|| id:ebi-a-GCST90017036	Inverse variance weighted	29.3721	13	0.00579478	ebi-a-GCST90017036	I22IqN	outcome	|| id:ebi-a-GCST90017036	0.000758945	0.0131977	0.955089	22.2055
336	ebi-a-GCST90017037	genus Oscillospira id.2064	Gl9rQv	outcome	|| id:ebi-a-GCST90017037	Inverse variance weighted	8	-0.0286674	0.0382284	0.453315	0.926795	-0.103595	0.0462601	0.97174	0.90159	1.04735	ebi-a-GCST90017037	Gl9rQv	outcome	|| id:ebi-a-GCST90017037	Inverse variance weighted	8.42702	7	0.296449	ebi-a-GCST90017037	Gl9rQv	outcome	|| id:ebi-a-GCST90017037	0.0335067	0.0137384	0.0505464	21.1987
337	ebi-a-GCST90017038	genus Oxalobacter id.2978	eCMEkb	outcome	|| id:ebi-a-GCST90017038	Inverse variance weighted	10	-0.0396204	0.0231507	0.0870045	0.740039	-0.0849957	0.0057549	0.961154	0.918516	1.00577	ebi-a-GCST90017038	eCMEkb	outcome	|| id:ebi-a-GCST90017038	Inverse variance weighted	12.0536	9	0.210305	ebi-a-GCST90017038	eCMEkb	outcome	|| id:ebi-a-GCST90017038	0.0219892	0.0154294	0.191938	23.6456
338	ebi-a-GCST90017039	genus Parabacteroides id.954	myVzTP	outcome	|| id:ebi-a-GCST90017039	Inverse variance weighted	5	-0.136494	0.0509721	0.00741009	0.740039	-0.2364	-0.0365893	0.872411	0.789465	0.964072	ebi-a-GCST90017039	myVzTP	outcome	|| id:ebi-a-GCST90017039	Inverse variance weighted	1.76351	4	0.779152	ebi-a-GCST90017039	myVzTP	outcome	|| id:ebi-a-GCST90017039	-0.00522927	0.0146172	0.744221	22.4037
339	ebi-a-GCST90017040	genus Paraprevotella id.962	pBtzQ5	outcome	|| id:ebi-a-GCST90017040	Inverse variance weighted	10	-0.0456453	0.0318921	0.152361	0.740039	-0.108154	0.0168632	0.955381	0.897489	1.01701	ebi-a-GCST90017040	pBtzQ5	outcome	|| id:ebi-a-GCST90017040	Inverse variance weighted	14.6537	9	0.1009	ebi-a-GCST90017040	pBtzQ5	outcome	|| id:ebi-a-GCST90017040	0.0183549	0.010787	0.12725	22.5541
340	ebi-a-GCST90017042	genus Peptococcus id.2037	Fng6yW	outcome	|| id:ebi-a-GCST90017042	Inverse variance weighted	12	0.015811	0.0311841	0.61214	0.993652	-0.0453098	0.0769318	1.01594	0.955701	1.07997	ebi-a-GCST90017042	Fng6yW	outcome	|| id:ebi-a-GCST90017042	Inverse variance weighted	24.3021	11	0.0115178	ebi-a-GCST90017042	Fng6yW	outcome	|| id:ebi-a-GCST90017042	0.00770624	0.0164136	0.64878	22.5685
341	ebi-a-GCST90017043	genus Phascolarctobacterium id.2168	FNIEzx	outcome	|| id:ebi-a-GCST90017043	Inverse variance weighted	8	0.0407052	0.0519202	0.433043	0.926795	-0.0610584	0.142469	1.04155	0.940768	1.15312	ebi-a-GCST90017043	FNIEzx	outcome	|| id:ebi-a-GCST90017043	Inverse variance weighted	12.8141	7	0.0767696	ebi-a-GCST90017043	FNIEzx	outcome	|| id:ebi-a-GCST90017043	-0.0051029	0.0216232	0.821289	21.532
342	ebi-a-GCST90017044	genus Prevotella7 id.11182	ZVgamp	outcome	|| id:ebi-a-GCST90017044	Inverse variance weighted	11	0.0267463	0.0182403	0.142558	0.740039	-0.00900463	0.0624972	1.02711	0.991036	1.06449	ebi-a-GCST90017044	ZVgamp	outcome	|| id:ebi-a-GCST90017044	Inverse variance weighted	9.79478	10	0.458679	ebi-a-GCST90017044	ZVgamp	outcome	|| id:ebi-a-GCST90017044	-0.0235002	0.0157314	0.169424	21.1074
3	ebi-a-GCST90017046	genus Rikenellaceae RC9 gut group id.11191	P7gaOv	outcome	|| id:ebi-a-GCST90017046	Inverse variance weighted	11	0.00843746	0.0202476	0.676887	0.993652	-0.0312478	0.0481227	1.00847	0.969235	1.0493	ebi-a-GCST90017046	P7gaOv	outcome	|| id:ebi-a-GCST90017046	Inverse variance weighted	13.0028	10	0.223513	ebi-a-GCST90017046	P7gaOv	outcome	|| id:ebi-a-GCST90017046	0.0337758	0.0155176	0.0574912	21.1736
31	ebi-a-GCST90017047	genus Romboutsia id.11347	pUlarc	outcome	|| id:ebi-a-GCST90017047	Inverse variance weighted	13	0.059733	0.0326776	0.0675577	0.740039	-0.00431523	0.123781	1.06155	0.995694	1.13177	ebi-a-GCST90017047	pUlarc	outcome	|| id:ebi-a-GCST90017047	Inverse variance weighted	14.5703	12	0.265779	ebi-a-GCST90017047	pUlarc	outcome	|| id:ebi-a-GCST90017047	-0.00261585	0.00744784	0.732056	21.428
32	ebi-a-GCST90017048	genus Roseburia id.2012	ensvhV	outcome	|| id:ebi-a-GCST90017048	Inverse variance weighted	12	0.0480726	0.0400063	0.229509	0.757671	-0.0303398	0.126485	1.04925	0.970116	1.13483	ebi-a-GCST90017048	ensvhV	outcome	|| id:ebi-a-GCST90017048	Inverse variance weighted	13.5559	11	0.25855	ebi-a-GCST90017048	ensvhV	outcome	|| id:ebi-a-GCST90017048	0.00418519	0.00896447	0.650603	20.7202
33	ebi-a-GCST90017049	genus Ruminiclostridium5 id.11355	zSfh3P	outcome	|| id:ebi-a-GCST90017049	Inverse variance weighted	11	0.00157218	0.0592251	0.978822	0.993652	-0.114509	0.117653	1.00157	0.891804	1.12485	ebi-a-GCST90017049	zSfh3P	outcome	|| id:ebi-a-GCST90017049	Inverse variance weighted	23.4003	10	0.0093616	ebi-a-GCST90017049	zSfh3P	outcome	|| id:ebi-a-GCST90017049	-0.0275984	0.0131476	0.065211	21.4624
34	ebi-a-GCST90017050	genus Ruminiclostridium6 id.11356	Obm1wi	outcome	|| id:ebi-a-GCST90017050	Inverse variance weighted	16	-0.0582987	0.0292177	0.0460077	0.740039	-0.115565	-0.00103205	0.943368	0.890862	0.998968	ebi-a-GCST90017050	Obm1wi	outcome	|| id:ebi-a-GCST90017050	Inverse variance weighted	17.8428	15	0.271021	ebi-a-GCST90017050	Obm1wi	outcome	|| id:ebi-a-GCST90017050	0.00855897	0.00640987	0.203091	21.2842
35	ebi-a-GCST90017051	genus Ruminiclostridium9 id.11357	1gbf5n	outcome	|| id:ebi-a-GCST90017051	Inverse variance weighted	8	-0.0189152	0.0452078	0.675651	0.993652	-0.107523	0.0696922	0.981263	0.898056	1.07218	ebi-a-GCST90017051	1gbf5n	outcome	|| id:ebi-a-GCST90017051	Inverse variance weighted	3.9353	7	0.787199	ebi-a-GCST90017051	1gbf5n	outcome	|| id:ebi-a-GCST90017051	-0.00218505	0.0142126	0.882855	21.1462
36	ebi-a-GCST90017052	genus Ruminococcaceae NK4A214 group id.11358	TRVWr2	outcome	|| id:ebi-a-GCST90017052	Inverse variance weighted	13	-0.0532504	0.0344652	0.122335	0.740039	-0.120802	0.0143014	0.948143	0.886209	1.0144	ebi-a-GCST90017052	TRVWr2	outcome	|| id:ebi-a-GCST90017052	Inverse variance weighted	6.11751	12	0.910043	ebi-a-GCST90017052	TRVWr2	outcome	|| id:ebi-a-GCST90017052	0.00289955	0.00855289	0.740983	21.6608
37	ebi-a-GCST90017053	genus Ruminococcaceae UCG002 id.11360	VL2DiF	outcome	|| id:ebi-a-GCST90017053	Inverse variance weighted	20	0.0448022	0.0311844	0.150807	0.740039	-0.0163191	0.105924	1.04582	0.983813	1.11174	ebi-a-GCST90017053	VL2DiF	outcome	|| id:ebi-a-GCST90017053	Inverse variance weighted	25.869	19	0.133881	ebi-a-GCST90017053	VL2DiF	outcome	|| id:ebi-a-GCST90017053	-0.00328504	0.00670098	0.629892	21.2668
38	ebi-a-GCST90017054	genus Ruminococcaceae UCG003 id.11361	GsH4HS	outcome	|| id:ebi-a-GCST90017054	Inverse variance weighted	11	0.0291498	0.0433871	0.501677	0.926795	-0.055889	0.114189	1.02958	0.945644	1.12096	ebi-a-GCST90017054	GsH4HS	outcome	|| id:ebi-a-GCST90017054	Inverse variance weighted	16.16	10	0.0951423	ebi-a-GCST90017054	GsH4HS	outcome	|| id:ebi-a-GCST90017054	0.00369484	0.0104534	0.731884	22.97
39	ebi-a-GCST90017055	genus Ruminococcaceae UCG004 id.11362	i2mAtU	outcome	|| id:ebi-a-GCST90017055	Inverse variance weighted	11	0.00379245	0.0303353	0.90051	0.993652	-0.0556647	0.0632496	1.0038	0.945856	1.06529	ebi-a-GCST90017055	i2mAtU	outcome	|| id:ebi-a-GCST90017055	Inverse variance weighted	11.2865	10	0.335637	ebi-a-GCST90017055	i2mAtU	outcome	|| id:ebi-a-GCST90017055	0.000262228	0.0145892	0.986052	21.5671
310	ebi-a-GCST90017056	genus Ruminococcaceae UCG005 id.11363	uXBnpY	outcome	|| id:ebi-a-GCST90017056	Inverse variance weighted	13	-0.0143826	0.0321991	0.655108	0.993652	-0.0774928	0.0487276	0.98572	0.925434	1.04993	ebi-a-GCST90017056	uXBnpY	outcome	|| id:ebi-a-GCST90017056	Inverse variance weighted	3.80366	12	0.986724	ebi-a-GCST90017056	uXBnpY	outcome	|| id:ebi-a-GCST90017056	-0.00500725	0.00733725	0.509075	21.3864
311	ebi-a-GCST90017057	genus Ruminococcaceae UCG009 id.11366	9JIQJC	outcome	|| id:ebi-a-GCST90017057	Inverse variance weighted	11	0.0110097	0.0315017	0.726716	0.993652	-0.0507335	0.072753	1.01107	0.950532	1.07546	ebi-a-GCST90017057	9JIQJC	outcome	|| id:ebi-a-GCST90017057	Inverse variance weighted	15.1453	10	0.126852	ebi-a-GCST90017057	9JIQJC	outcome	|| id:ebi-a-GCST90017057	-0.0188988	0.0117155	0.141173	21.0315
312	ebi-a-GCST90017058	genus Ruminococcaceae UCG010 id.11367	yBVL0t	outcome	|| id:ebi-a-GCST90017058	Inverse variance weighted	6	0.0171382	0.0460288	0.709643	0.993652	-0.0730783	0.107355	1.01729	0.929528	1.11333	ebi-a-GCST90017058	yBVL0t	outcome	|| id:ebi-a-GCST90017058	Inverse variance weighted	1.13854	5	0.950636	ebi-a-GCST90017058	yBVL0t	outcome	|| id:ebi-a-GCST90017058	-0.00271705	0.0105746	0.8099	21.4325
313	ebi-a-GCST90017059	genus Ruminococcaceae UCG011 id.11368	y0erC4	outcome	|| id:ebi-a-GCST90017059	Inverse variance weighted	7	-0.0210222	0.0280161	0.453038	0.926795	-0.0759339	0.0338894	0.979197	0.926878	1.03447	ebi-a-GCST90017059	y0erC4	outcome	|| id:ebi-a-GCST90017059	Inverse variance weighted	10.2288	6	0.11534	ebi-a-GCST90017059	y0erC4	outcome	|| id:ebi-a-GCST90017059	0.000658953	0.0198029	0.974742	22.7065
314	ebi-a-GCST90017060	genus Ruminococcaceae UCG013 id.11370	Mwc5Bs	outcome	|| id:ebi-a-GCST90017060	Inverse variance weighted	11	-0.0799522	0.0362247	0.0273058	0.740039	-0.150953	-0.00895179	0.92316	0.859888	0.991088	ebi-a-GCST90017060	Mwc5Bs	outcome	|| id:ebi-a-GCST90017060	Inverse variance weighted	5.56926	10	0.850062	ebi-a-GCST90017060	Mwc5Bs	outcome	|| id:ebi-a-GCST90017060	-0.00154765	0.00704724	0.831074	21.7969
315	ebi-a-GCST90017061	genus Ruminococcaceae UCG014 id.11371	3CdNxp	outcome	|| id:ebi-a-GCST90017061	Inverse variance weighted	11	-0.0367893	0.0420683	0.381838	0.895502	-0.119243	0.0456646	0.963879	0.887592	1.04672	ebi-a-GCST90017061	3CdNxp	outcome	|| id:ebi-a-GCST90017061	Inverse variance weighted	15.3159	10	0.120963	ebi-a-GCST90017061	3CdNxp	outcome	|| id:ebi-a-GCST90017061	0.013237	0.0084505	0.151694	21.4405
316	ebi-a-GCST90017062	genus Ruminococcus1 id.11373	vcXENq	outcome	|| id:ebi-a-GCST90017062	Inverse variance weighted	10	0.0942913	0.0493286	0.0559413	0.740039	-0.0023928	0.190975	1.09888	0.99761	1.21043	ebi-a-GCST90017062	vcXENq	outcome	|| id:ebi-a-GCST90017062	Inverse variance weighted	14.149	9	0.117121	ebi-a-GCST90017062	vcXENq	outcome	|| id:ebi-a-GCST90017062	-0.0106496	0.00985924	0.311554	21.0549
317	ebi-a-GCST90017063	genus Ruminococcus2 id.11374	KH8msr	outcome	|| id:ebi-a-GCST90017063	Inverse variance weighted	15	-0.00571396	0.0298102	0.847994	0.993652	-0.0641419	0.052714	0.994302	0.937872	1.05413	ebi-a-GCST90017063	KH8msr	outcome	|| id:ebi-a-GCST90017063	Inverse variance weighted	13.3055	14	0.502623	ebi-a-GCST90017063	KH8msr	outcome	|| id:ebi-a-GCST90017063	0.00526392	0.0059082	0.389147	21.1499
318	ebi-a-GCST90017064	genus Ruminococcus gauvreauii group id.11342	QukCQ1	outcome	|| id:ebi-a-GCST90017064	Inverse variance weighted	11	0.0562152	0.0351509	0.109764	0.740039	-0.0126805	0.125111	1.05783	0.9874	1.13327	ebi-a-GCST90017064	QukCQ1	outcome	|| id:ebi-a-GCST90017064	Inverse variance weighted	9.5869	10	0.477452	ebi-a-GCST90017064	QukCQ1	outcome	|| id:ebi-a-GCST90017064	-0.00672562	0.0112291	0.563979	21.9697
319	ebi-a-GCST90017065	genus Ruminococcus gnavus group id.14376	bEBKb4	outcome	|| id:ebi-a-GCST90017065	Inverse variance weighted	12	-0.066881	0.0440055	0.128553	0.740039	-0.153132	0.0193699	0.935306	0.858017	1.01956	ebi-a-GCST90017065	bEBKb4	outcome	|| id:ebi-a-GCST90017065	Inverse variance weighted	41.7909	11	1.76036e-05	ebi-a-GCST90017065	bEBKb4	outcome	|| id:ebi-a-GCST90017065	-0.00843377	0.0225239	0.715897	21.8977
320	ebi-a-GCST90017066	genus Ruminococcus torques group id.14377	2YcxYj	outcome	|| id:ebi-a-GCST90017066	Inverse variance weighted	9	-0.0657051	0.0401775	0.101972	0.740039	-0.144453	0.0130428	0.936407	0.865495	1.01313	ebi-a-GCST90017066	2YcxYj	outcome	|| id:ebi-a-GCST90017066	Inverse variance weighted	8.08101	8	0.425597	ebi-a-GCST90017066	2YcxYj	outcome	|| id:ebi-a-GCST90017066	-0.00807363	0.00687954	0.278946	21.7392
321	ebi-a-GCST90017067	genus Sellimonas id.14369	hEXz9V	outcome	|| id:ebi-a-GCST90017067	Inverse variance weighted	9	0.0489693	0.019858	0.0136639	0.740039	0.0100477	0.0878909	1.05019	1.0101	1.09187	ebi-a-GCST90017067	hEXz9V	outcome	|| id:ebi-a-GCST90017067	Inverse variance weighted	8.69183	8	0.368956	ebi-a-GCST90017067	hEXz9V	outcome	|| id:ebi-a-GCST90017067	-0.00560011	0.0171921	0.754143	22.1583
322	ebi-a-GCST90017068	genus Senegalimassilia id.11160	Ga1RB2	outcome	|| id:ebi-a-GCST90017068	Inverse variance weighted	5	-0.0246345	0.0362066	0.49626	0.926795	-0.0955994	0.0463304	0.975666	0.908828	1.04742	ebi-a-GCST90017068	Ga1RB2	outcome	|| id:ebi-a-GCST90017068	Inverse variance weighted	2.4385	4	0.655681	ebi-a-GCST90017068	Ga1RB2	outcome	|| id:ebi-a-GCST90017068	0.00108489	0.0118105	0.932601	20.9433
323	ebi-a-GCST90017069	genus Slackia id.825	wQs80b	outcome	|| id:ebi-a-GCST90017069	Inverse variance weighted	6	-0.012263	0.0320162	0.701702	0.993652	-0.0750148	0.0504888	0.987812	0.92773	1.05179	ebi-a-GCST90017069	wQs80b	outcome	|| id:ebi-a-GCST90017069	Inverse variance weighted	1.95923	5	0.854757	ebi-a-GCST90017069	wQs80b	outcome	|| id:ebi-a-GCST90017069	-0.00357787	0.0182894	0.854439	21.9702
324	ebi-a-GCST90017070	genus Streptococcus id.1853	rvHyOq	outcome	|| id:ebi-a-GCST90017070	Inverse variance weighted	14	-0.0417904	0.0332005	0.208129	0.740039	-0.106863	0.0232826	0.959071	0.898648	1.02356	ebi-a-GCST90017070	rvHyOq	outcome	|| id:ebi-a-GCST90017070	Inverse variance weighted	8.14558	13	0.833988	ebi-a-GCST90017070	rvHyOq	outcome	|| id:ebi-a-GCST90017070	-0.00207615	0.00993776	0.838019	21.7099
325	ebi-a-GCST90017071	genus Subdoligranulum id.2070	xdiMX2	outcome	|| id:ebi-a-GCST90017071	Inverse variance weighted	11	0.0674585	0.0499149	0.176545	0.740039	-0.0303748	0.165292	1.06979	0.970082	1.17974	ebi-a-GCST90017071	xdiMX2	outcome	|| id:ebi-a-GCST90017071	Inverse variance weighted	18.4517	10	0.0478062	ebi-a-GCST90017071	xdiMX2	outcome	|| id:ebi-a-GCST90017071	-0.0063182	0.00938771	0.517836	21.2356
326	ebi-a-GCST90017072	genus Sutterella id.2896	R7rBWZ	outcome	|| id:ebi-a-GCST90017072	Inverse variance weighted	12	0.0390089	0.0547153	0.47588	0.926795	-0.068233	0.146251	1.03978	0.934043	1.15749	ebi-a-GCST90017072	R7rBWZ	outcome	|| id:ebi-a-GCST90017072	Inverse variance weighted	30.93	11	0.0011301	ebi-a-GCST90017072	R7rBWZ	outcome	|| id:ebi-a-GCST90017072	0.0147236	0.0183311	0.44053	21.0473
327	ebi-a-GCST90017073	genus Terrisporobacter id.11348	j1UWLH	outcome	|| id:ebi-a-GCST90017073	Inverse variance weighted	5	-0.00088441	0.044875	0.984276	0.993652	-0.0888395	0.0870706	0.999116	0.914992	1.09097	ebi-a-GCST90017073	j1UWLH	outcome	|| id:ebi-a-GCST90017073	Inverse variance weighted	6.8349	4	0.144874	ebi-a-GCST90017073	j1UWLH	outcome	|| id:ebi-a-GCST90017073	-0.00923053	0.0140182	0.557261	21.1302
328	ebi-a-GCST90017074	genus Turicibacter id.2162	tb78sN	outcome	|| id:ebi-a-GCST90017074	Inverse variance weighted	9	-0.00318762	0.0311705	0.918547	0.993652	-0.0642817	0.0579065	0.996817	0.937741	1.05962	ebi-a-GCST90017074	tb78sN	outcome	|| id:ebi-a-GCST90017074	Inverse variance weighted	8.57249	8	0.379632	ebi-a-GCST90017074	tb78sN	outcome	|| id:ebi-a-GCST90017074	0.00657581	0.0138593	0.649609	22.543
329	ebi-a-GCST90017075	genus Tyzzerella3 id.11335	CMwOIC	outcome	|| id:ebi-a-GCST90017075	Inverse variance weighted	12	-0.0301381	0.0242964	0.214814	0.740039	-0.077759	0.0174828	0.970311	0.925187	1.01764	ebi-a-GCST90017075	CMwOIC	outcome	|| id:ebi-a-GCST90017075	Inverse variance weighted	16.1061	11	0.137236	ebi-a-GCST90017075	CMwOIC	outcome	|| id:ebi-a-GCST90017075	0.0280962	0.0176624	0.142753	23.0544
330	ebi-a-GCST90017076	unknown genus id.1000000073	QgQH0v	outcome	|| id:ebi-a-GCST90017076	Inverse variance weighted	15	-0.00459221	0.0304641	0.880179	0.993652	-0.0643018	0.0551174	0.995418	0.937722	1.05666	ebi-a-GCST90017076	QgQH0v	outcome	|| id:ebi-a-GCST90017076	Inverse variance weighted	20.1476	14	0.125557	ebi-a-GCST90017076	QgQH0v	outcome	|| id:ebi-a-GCST90017076	-0.00494284	0.00799033	0.546864	22.0254
331	ebi-a-GCST90017077	unknown genus id.1000001215	lMq2WS	outcome	|| id:ebi-a-GCST90017077	Inverse variance weighted	9	0.0373286	0.0234693	0.111716	0.740039	-0.00867124	0.0833285	1.03803	0.991366	1.0869	ebi-a-GCST90017077	lMq2WS	outcome	|| id:ebi-a-GCST90017077	Inverse variance weighted	5.85081	8	0.663939	ebi-a-GCST90017077	lMq2WS	outcome	|| id:ebi-a-GCST90017077	-0.00293671	0.00777634	0.716883	22.3207
332	ebi-a-GCST90017078	unknown genus id.1000005472	KinjZA	outcome	|| id:ebi-a-GCST90017078	Inverse variance weighted	13	0.0542674	0.0416411	0.1925	0.740039	-0.0273491	0.135884	1.05577	0.973021	1.14555	ebi-a-GCST90017078	KinjZA	outcome	|| id:ebi-a-GCST90017078	Inverse variance weighted	28.9379	12	0.00402452	ebi-a-GCST90017078	KinjZA	outcome	|| id:ebi-a-GCST90017078	0.00511726	0.010638	0.639916	20.4961
333	ebi-a-GCST90017079	unknown genus id.1000005479	d5zaFJ	outcome	|| id:ebi-a-GCST90017079	Inverse variance weighted	9	-0.00607844	0.0278058	0.826959	0.993652	-0.0605778	0.0484209	0.99394	0.941221	1.04961	ebi-a-GCST90017079	d5zaFJ	outcome	|| id:ebi-a-GCST90017079	Inverse variance weighted	7.44785	8	0.489171	ebi-a-GCST90017079	d5zaFJ	outcome	|| id:ebi-a-GCST90017079	0.00164141	0.0123018	0.897609	22.6622
334	ebi-a-GCST90017080	unknown genus id.1000006162	EMUNyv	outcome	|| id:ebi-a-GCST90017080	Inverse variance weighted	13	0.0371811	0.0218585	0.0889444	0.740039	-0.00566152	0.0800238	1.03788	0.994354	1.08331	ebi-a-GCST90017080	EMUNyv	outcome	|| id:ebi-a-GCST90017080	Inverse variance weighted	15.3649	12	0.222084	ebi-a-GCST90017080	EMUNyv	outcome	|| id:ebi-a-GCST90017080	0.00951386	0.0103596	0.378126	22.4344
335	ebi-a-GCST90017081	unknown genus id.1868	k1wQJz	outcome	|| id:ebi-a-GCST90017081	Inverse variance weighted	11	-0.0078311	0.0334118	0.814689	0.993652	-0.0733183	0.0576561	0.992199	0.929305	1.05935	ebi-a-GCST90017081	k1wQJz	outcome	|| id:ebi-a-GCST90017081	Inverse variance weighted	14.1439	10	0.166531	ebi-a-GCST90017081	k1wQJz	outcome	|| id:ebi-a-GCST90017081	-0.00336832	0.00991707	0.741913	22.6749
336	ebi-a-GCST90017082	unknown genus id.2001	hTEUFq	outcome	|| id:ebi-a-GCST90017082	Inverse variance weighted	10	0.0288704	0.0314045	0.357935	0.895502	-0.0326825	0.0904232	1.02929	0.967846	1.09464	ebi-a-GCST90017082	hTEUFq	outcome	|| id:ebi-a-GCST90017082	Inverse variance weighted	9.9721	9	0.352748	ebi-a-GCST90017082	hTEUFq	outcome	|| id:ebi-a-GCST90017082	-0.0042821	0.0102374	0.686744	21.2011
337	ebi-a-GCST90017083	unknown genus id.2041	gmC4Cb	outcome	|| id:ebi-a-GCST90017083	Inverse variance weighted	10	-0.00321997	0.0317263	0.91916	0.993652	-0.0654035	0.0589636	0.996785	0.936689	1.06074	ebi-a-GCST90017083	gmC4Cb	outcome	|| id:ebi-a-GCST90017083	Inverse variance weighted	12.27	9	0.198515	ebi-a-GCST90017083	gmC4Cb	outcome	|| id:ebi-a-GCST90017083	0.0051404	0.00944984	0.601291	21.6013
338	ebi-a-GCST90017084	unknown genus id.2071	MHfCzR	outcome	|| id:ebi-a-GCST90017084	Inverse variance weighted	15	0.0259332	0.0333261	0.436471	0.926795	-0.0393859	0.0912523	1.02627	0.96138	1.09555	ebi-a-GCST90017084	MHfCzR	outcome	|| id:ebi-a-GCST90017084	Inverse variance weighted	18.5284	14	0.183762	ebi-a-GCST90017084	MHfCzR	outcome	|| id:ebi-a-GCST90017084	0.00259905	0.0140266	0.855857	21.88
339	ebi-a-GCST90017085	unknown genus id.2755	fwKPRO	outcome	|| id:ebi-a-GCST90017085	Inverse variance weighted	12	-0.0552283	0.0408237	0.176104	0.740039	-0.135243	0.0247861	0.946269	0.873504	1.0251	ebi-a-GCST90017085	fwKPRO	outcome	|| id:ebi-a-GCST90017085	Inverse variance weighted	26.8661	11	0.00481416	ebi-a-GCST90017085	fwKPRO	outcome	|| id:ebi-a-GCST90017085	-0.0169905	0.0173617	0.350849	21.2464
340	ebi-a-GCST90017086	unknown genus id.826	xyIvBK	outcome	|| id:ebi-a-GCST90017086	Inverse variance weighted	14	0.00502531	0.0291914	0.863319	0.993652	-0.0521898	0.0622404	1.00504	0.949149	1.06422	ebi-a-GCST90017086	xyIvBK	outcome	|| id:ebi-a-GCST90017086	Inverse variance weighted	9.59825	13	0.726411	ebi-a-GCST90017086	xyIvBK	outcome	|| id:ebi-a-GCST90017086	0.00557503	0.00732114	0.461063	21.2854
341	ebi-a-GCST90017087	unknown genus id.959	Kl23Y8	outcome	|| id:ebi-a-GCST90017087	Inverse variance weighted	11	0.00448775	0.0245245	0.854806	0.993652	-0.0435804	0.0525559	1.0045	0.957356	1.05396	ebi-a-GCST90017087	Kl23Y8	outcome	|| id:ebi-a-GCST90017087	Inverse variance weighted	13.686	10	0.187801	ebi-a-GCST90017087	Kl23Y8	outcome	|| id:ebi-a-GCST90017087	-0.0177412	0.0154765	0.281219	21.2988
342	ebi-a-GCST90017088	genus Veillonella id.2198	8qn0SM	outcome	|| id:ebi-a-GCST90017088	Inverse variance weighted	8	0.0268162	0.0331739	0.418889	0.926795	-0.0382047	0.091837	1.02718	0.962516	1.09619	ebi-a-GCST90017088	8qn0SM	outcome	|| id:ebi-a-GCST90017088	Inverse variance weighted	7.0224	7	0.426551	ebi-a-GCST90017088	8qn0SM	outcome	|| id:ebi-a-GCST90017088	-0.00512586	0.0142918	0.732134	20.9737
343	ebi-a-GCST90017089	genus Victivallis id.2256	6tjg1S	outcome	|| id:ebi-a-GCST90017089	Inverse variance weighted	9	-0.00171435	0.0193248	0.92931	0.993652	-0.0395909	0.0361622	0.998287	0.961183	1.03682	ebi-a-GCST90017089	6tjg1S	outcome	|| id:ebi-a-GCST90017089	Inverse variance weighted	3.42154	8	0.905193	ebi-a-GCST90017089	6tjg1S	outcome	|| id:ebi-a-GCST90017089	-0.0154383	0.0184841	0.431175	21.3618
344	ebi-a-GCST90017090	order Actinomycetales id.420	bqb7qW	outcome	|| id:ebi-a-GCST90017090	Inverse variance weighted	5	-0.0123118	0.0451801	0.785234	0.993652	-0.100865	0.0762411	0.987764	0.904055	1.07922	ebi-a-GCST90017090	bqb7qW	outcome	|| id:ebi-a-GCST90017090	Inverse variance weighted	6.32071	4	0.176443	ebi-a-GCST90017090	bqb7qW	outcome	|| id:ebi-a-GCST90017090	-0.00771646	0.0126737	0.585629	21.2621
345	ebi-a-GCST90017091	order Bacillales id.1674	oOOhpU	outcome	|| id:ebi-a-GCST90017091	Inverse variance weighted	8	0.0182451	0.0199857	0.361292	0.895502	-0.0209269	0.0574171	1.01841	0.979291	1.0591	ebi-a-GCST90017091	oOOhpU	outcome	|| id:ebi-a-GCST90017091	Inverse variance weighted	6.03993	7	0.535095	ebi-a-GCST90017091	oOOhpU	outcome	|| id:ebi-a-GCST90017091	-0.00360968	0.0126488	0.78495	20.9864
346	ebi-a-GCST90017092	order Bacteroidales id.913	uEpBtN	outcome	|| id:ebi-a-GCST90017092	Inverse variance weighted	15	0.0554646	0.0435383	0.202689	0.740039	-0.0298705	0.1408	1.05703	0.970571	1.15119	ebi-a-GCST90017092	uEpBtN	outcome	|| id:ebi-a-GCST90017092	Inverse variance weighted	27.7422	14	0.015391	ebi-a-GCST90017092	uEpBtN	outcome	|| id:ebi-a-GCST90017092	0.0126101	0.00642242	0.0713495	21.0334
347	ebi-a-GCST90017093	order Bifidobacteriales id.432	jM8btt	outcome	|| id:ebi-a-GCST90017093	Inverse variance weighted	12	-0.0114121	0.0322108	0.723118	0.993652	-0.0745453	0.0517211	0.988653	0.928165	1.05308	ebi-a-GCST90017093	jM8btt	outcome	|| id:ebi-a-GCST90017093	Inverse variance weighted	9.05219	11	0.617075	ebi-a-GCST90017093	jM8btt	outcome	|| id:ebi-a-GCST90017093	0.00120875	0.00760525	0.876883	26.792
348	ebi-a-GCST90017094	order Burkholderiales id.2874	OBEjEZ	outcome	|| id:ebi-a-GCST90017094	Inverse variance weighted	11	0.0308566	0.038951	0.42825	0.926795	-0.0454874	0.107201	1.03134	0.955532	1.11316	ebi-a-GCST90017094	OBEjEZ	outcome	|| id:ebi-a-GCST90017094	Inverse variance weighted	7.02368	10	0.723207	ebi-a-GCST90017094	OBEjEZ	outcome	|| id:ebi-a-GCST90017094	-0.000562341	0.00876102	0.950225	22.1423
349	ebi-a-GCST90017095	order Clostridiales id.1863	I5Lu2o	outcome	|| id:ebi-a-GCST90017095	Inverse variance weighted	13	-0.0514429	0.0365884	0.159728	0.740039	-0.123156	0.0202704	0.949858	0.884126	1.02048	ebi-a-GCST90017095	I5Lu2o	outcome	|| id:ebi-a-GCST90017095	Inverse variance weighted	15.3848	12	0.221066	ebi-a-GCST90017095	I5Lu2o	outcome	|| id:ebi-a-GCST90017095	0.00359688	0.00656138	0.594511	21.7759
350	ebi-a-GCST90017096	order Coriobacteriales id.810	dyIQv9	outcome	|| id:ebi-a-GCST90017096	Inverse variance weighted	13	-0.045737	0.0394367	0.246147	0.757671	-0.123033	0.0315588	0.955293	0.884235	1.03206	ebi-a-GCST90017096	dyIQv9	outcome	|| id:ebi-a-GCST90017096	Inverse variance weighted	12.9324	12	0.373975	ebi-a-GCST90017096	dyIQv9	outcome	|| id:ebi-a-GCST90017096	0.0104224	0.0109364	0.36106	20.8678
351	ebi-a-GCST90017097	order Desulfovibrionales id.3156	DQmkBz	outcome	|| id:ebi-a-GCST90017097	Inverse variance weighted	12	0.00397157	0.0477766	0.93375	0.993652	-0.0896706	0.0976138	1.00398	0.914232	1.10254	ebi-a-GCST90017097	DQmkBz	outcome	|| id:ebi-a-GCST90017097	Inverse variance weighted	23.4651	11	0.015187	ebi-a-GCST90017097	DQmkBz	outcome	|| id:ebi-a-GCST90017097	0.00967101	0.0089358	0.304536	21.3278
352	ebi-a-GCST90017098	order Enterobacteriales id.3468	DdDjZH	outcome	|| id:ebi-a-GCST90017098	Inverse variance weighted	7	0.0687365	0.0674533	0.308192	0.855124	-0.063472	0.200945	1.07115	0.9385	1.22256	ebi-a-GCST90017098	DdDjZH	outcome	|| id:ebi-a-GCST90017098	Inverse variance weighted	14.2507	6	0.0269572	ebi-a-GCST90017098	DdDjZH	outcome	|| id:ebi-a-GCST90017098	-0.0377847	0.0282371	0.238484	20.9054
353	ebi-a-GCST90017099	order Erysipelotrichales id.2148	csVupE	outcome	|| id:ebi-a-GCST90017099	Inverse variance weighted	13	0.010973	0.037917	0.772279	0.993652	-0.0633443	0.0852903	1.01103	0.93862	1.08903	ebi-a-GCST90017099	csVupE	outcome	|| id:ebi-a-GCST90017099	Inverse variance weighted	11.2657	12	0.506292	ebi-a-GCST90017099	csVupE	outcome	|| id:ebi-a-GCST90017099	-0.00508971	0.010109	0.624555	21.7134
354	ebi-a-GCST90017100	order Gastranaerophilales id.1591	U99OX9	outcome	|| id:ebi-a-GCST90017100	Inverse variance weighted	9	0.0373286	0.0234693	0.111716	0.740039	-0.00867124	0.0833285	1.03803	0.991366	1.0869	ebi-a-GCST90017100	U99OX9	outcome	|| id:ebi-a-GCST90017100	Inverse variance weighted	5.85081	8	0.663939	ebi-a-GCST90017100	U99OX9	outcome	|| id:ebi-a-GCST90017100	-0.00293671	0.00777634	0.716883	22.3207
355	ebi-a-GCST90017101	order Lactobacillales id.1800	P6ToO0	outcome	|| id:ebi-a-GCST90017101	Inverse variance weighted	14	-0.0669395	0.0326885	0.0405793	0.740039	-0.131009	-0.00287015	0.935252	0.87721	0.997134	ebi-a-GCST90017101	P6ToO0	outcome	|| id:ebi-a-GCST90017101	Inverse variance weighted	9.94754	13	0.698218	ebi-a-GCST90017101	P6ToO0	outcome	|| id:ebi-a-GCST90017101	-0.0054448	0.00609449	0.38921	21.8032
356	ebi-a-GCST90017102	order Methanobacteriales id.120	ADunDl	outcome	|| id:ebi-a-GCST90017102	Inverse variance weighted	9	-0.0153594	0.0245802	0.532057	0.926795	-0.0635366	0.0328178	0.984758	0.93844	1.03336	ebi-a-GCST90017102	ADunDl	outcome	|| id:ebi-a-GCST90017102	Inverse variance weighted	12.734	8	0.121334	ebi-a-GCST90017102	ADunDl	outcome	|| id:ebi-a-GCST90017102	0.00813129	0.0177915	0.661493	22.1297
357	ebi-a-GCST90017103	order Mollicutes RF9 id.11579	OOLJ8K	outcome	|| id:ebi-a-GCST90017103	Inverse variance weighted	13	0.0542674	0.0416411	0.1925	0.740039	-0.0273491	0.135884	1.05577	0.973021	1.14555	ebi-a-GCST90017103	OOLJ8K	outcome	|| id:ebi-a-GCST90017103	Inverse variance weighted	28.9379	12	0.00402452	ebi-a-GCST90017103	OOLJ8K	outcome	|| id:ebi-a-GCST90017103	0.00511726	0.010638	0.639916	20.4961
358	ebi-a-GCST90017104	order NB1n id.3953	GkRUpH	outcome	|| id:ebi-a-GCST90017104	Inverse variance weighted	13	0.0371811	0.0218585	0.0889444	0.740039	-0.00566152	0.0800238	1.03788	0.994354	1.08331	ebi-a-GCST90017104	GkRUpH	outcome	|| id:ebi-a-GCST90017104	Inverse variance weighted	15.3649	12	0.222084	ebi-a-GCST90017104	GkRUpH	outcome	|| id:ebi-a-GCST90017104	0.00951386	0.0103596	0.378126	22.4344
359	ebi-a-GCST90017105	order Pasteurellales id.3688	wu6C2o	outcome	|| id:ebi-a-GCST90017105	Inverse variance weighted	13	-0.0248184	0.0274079	0.36519	0.895502	-0.0785379	0.0289011	0.975487	0.924467	1.02932	ebi-a-GCST90017105	wu6C2o	outcome	|| id:ebi-a-GCST90017105	Inverse variance weighted	17.0427	12	0.147999	ebi-a-GCST90017105	wu6C2o	outcome	|| id:ebi-a-GCST90017105	0.00601435	0.00711373	0.415867	21.2125
360	ebi-a-GCST90017106	order Rhodospirillales id.2667	LeAGmm	outcome	|| id:ebi-a-GCST90017106	Inverse variance weighted	13	-0.0535603	0.0386887	0.166239	0.740039	-0.12939	0.0222697	0.947849	0.878631	1.02252	ebi-a-GCST90017106	LeAGmm	outcome	|| id:ebi-a-GCST90017106	Inverse variance weighted	27.4727	12	0.00660245	ebi-a-GCST90017106	LeAGmm	outcome	|| id:ebi-a-GCST90017106	-0.0265608	0.0191497	0.192902	21.3758
361	ebi-a-GCST90017107	order Selenomonadales id.2165	XoatMv	outcome	|| id:ebi-a-GCST90017107	Inverse variance weighted	12	-0.046127	0.05229	0.377702	0.895502	-0.148615	0.0563613	0.954921	0.861901	1.05798	ebi-a-GCST90017107	XoatMv	outcome	|| id:ebi-a-GCST90017107	Inverse variance weighted	22.1154	11	0.0234944	ebi-a-GCST90017107	XoatMv	outcome	|| id:ebi-a-GCST90017107	0.0167685	0.0101815	0.130587	21.6689
362	ebi-a-GCST90017108	order Verrucomicrobiales id.4030	DXOTr7	outcome	|| id:ebi-a-GCST90017108	Inverse variance weighted	10	-0.000255914	0.0321634	0.993652	0.993652	-0.0632962	0.0627844	0.999744	0.938665	1.0648	ebi-a-GCST90017108	DXOTr7	outcome	|| id:ebi-a-GCST90017108	Inverse variance weighted	4.40309	9	0.882939	ebi-a-GCST90017108	DXOTr7	outcome	|| id:ebi-a-GCST90017108	0.00115966	0.00881594	0.898595	22.232
363	ebi-a-GCST90017109	order Victivallales id.2254	LANpmJ	outcome	|| id:ebi-a-GCST90017109	Inverse variance weighted	8	-0.00841473	0.0225762	0.709353	0.993652	-0.0526642	0.0358347	0.991621	0.948699	1.03648	ebi-a-GCST90017109	LANpmJ	outcome	|| id:ebi-a-GCST90017109	Inverse variance weighted	6.22064	7	0.514235	ebi-a-GCST90017109	LANpmJ	outcome	|| id:ebi-a-GCST90017109	0.00609168	0.011381	0.611724	21.8475
364	ebi-a-GCST90017110	phylum Actinobacteria id.400	OKvqDs	outcome	|| id:ebi-a-GCST90017110	Inverse variance weighted	15	-0.00895932	0.0325158	0.782903	0.993652	-0.0726903	0.0547717	0.991081	0.929889	1.0563	ebi-a-GCST90017110	OKvqDs	outcome	|| id:ebi-a-GCST90017110	Inverse variance weighted	10.8864	14	0.69494	ebi-a-GCST90017110	OKvqDs	outcome	|| id:ebi-a-GCST90017110	0.00532475	0.00818475	0.526656	23.9726
365	ebi-a-GCST90017111	phylum Bacteroidetes id.905	i9c09u	outcome	|| id:ebi-a-GCST90017111	Inverse variance weighted	12	0.0224552	0.0360937	0.533853	0.926795	-0.0482885	0.0931989	1.02271	0.952859	1.09768	ebi-a-GCST90017111	i9c09u	outcome	|| id:ebi-a-GCST90017111	Inverse variance weighted	11.8697	11	0.373521	ebi-a-GCST90017111	i9c09u	outcome	|| id:ebi-a-GCST90017111	-0.000622967	0.0062121	0.922102	21.8966
366	ebi-a-GCST90017112	phylum Cyanobacteria id.1500	wMvBEx	outcome	|| id:ebi-a-GCST90017112	Inverse variance weighted	8	-0.0133057	0.0336244	0.692313	0.993652	-0.0792095	0.052598	0.986782	0.923846	1.05401	ebi-a-GCST90017112	wMvBEx	outcome	|| id:ebi-a-GCST90017112	Inverse variance weighted	10.2164	7	0.176639	ebi-a-GCST90017112	wMvBEx	outcome	|| id:ebi-a-GCST90017112	0.00895167	0.01454	0.560733	22.2444
367	ebi-a-GCST90017113	phylum Euryarchaeota id.55	sSlmCu	outcome	|| id:ebi-a-GCST90017113	Inverse variance weighted	12	-0.0238741	0.0259819	0.358162	0.895502	-0.0747986	0.0270505	0.976409	0.92793	1.02742	ebi-a-GCST90017113	sSlmCu	outcome	|| id:ebi-a-GCST90017113	Inverse variance weighted	23.9702	11	0.0128593	ebi-a-GCST90017113	sSlmCu	outcome	|| id:ebi-a-GCST90017113	-0.00147302	0.0169577	0.932494	21.5169
368	ebi-a-GCST90017114	phylum Firmicutes id.1672	SwAUjR	outcome	|| id:ebi-a-GCST90017114	Inverse variance weighted	17	-0.0426517	0.0499236	0.392916	0.910642	-0.140502	0.0551985	0.958245	0.868922	1.05675	ebi-a-GCST90017114	SwAUjR	outcome	|| id:ebi-a-GCST90017114	Inverse variance weighted	47.5187	16	5.65117e-05	ebi-a-GCST90017114	SwAUjR	outcome	|| id:ebi-a-GCST90017114	-0.0104873	0.00811782	0.215947	21.235
369	ebi-a-GCST90017115	phylum Lentisphaerae id.2238	cW12bB	outcome	|| id:ebi-a-GCST90017115	Inverse variance weighted	9	-0.00773072	0.0215392	0.719659	0.993652	-0.0499475	0.034486	0.992299	0.951279	1.03509	ebi-a-GCST90017115	cW12bB	outcome	|| id:ebi-a-GCST90017115	Inverse variance weighted	6.23254	8	0.621202	ebi-a-GCST90017115	cW12bB	outcome	|| id:ebi-a-GCST90017115	0.00589263	0.0115741	0.626319	22.0527
370	ebi-a-GCST90017116	phylum Proteobacteria id.2375	p3RTTZ	outcome	|| id:ebi-a-GCST90017116	Inverse variance weighted	11	-0.00516648	0.0408043	0.899244	0.993652	-0.0851429	0.0748099	0.994847	0.918381	1.07768	ebi-a-GCST90017116	p3RTTZ	outcome	|| id:ebi-a-GCST90017116	Inverse variance weighted	11.1924	10	0.342726	ebi-a-GCST90017116	p3RTTZ	outcome	|| id:ebi-a-GCST90017116	0.00803386	0.00767125	0.322285	21.2291
371	ebi-a-GCST90017117	phylum Tenericutes id.3919	R289ht	outcome	|| id:ebi-a-GCST90017117	Inverse variance weighted	12	0.0170489	0.0400676	0.670469	0.993652	-0.0614835	0.0955814	1.0172	0.940368	1.1003	ebi-a-GCST90017117	R289ht	outcome	|| id:ebi-a-GCST90017117	Inverse variance weighted	21.683	11	0.0269472	ebi-a-GCST90017117	R289ht	outcome	|| id:ebi-a-GCST90017117	-0.00294934	0.0118284	0.808141	21.2904
372	ebi-a-GCST90017118	phylum Verrucomicrobia id.3982	zc1Ng2	outcome	|| id:ebi-a-GCST90017118	Inverse variance weighted	12	0.00512976	0.0295601	0.86223	0.993652	-0.052808	0.0630675	1.00514	0.948562	1.0651	ebi-a-GCST90017118	zc1Ng2	outcome	|| id:ebi-a-GCST90017118	Inverse variance weighted	8.85586	11	0.635195	ebi-a-GCST90017118	zc1Ng2	outcome	|| id:ebi-a-GCST90017118	0.000530048	0.00717802	0.942591	21.9625
