# Supplementary material for: Gut microbiome causal impacts on the prognosis of breast cancer: a Mendelian randomization study
Source: BMC Genomics. 2023 Aug 29;24:497. doi: 10.1186/s12864-023-09608-7 (PMC10464481; doi:10.1186/s12864-023-09608-7)
Supplement: Supplementary file 2 — Supplementary Material 2 [file 12864_2023_9608_MOESM2_ESM.xlsx]

## Sheet: S2
Table S2. Overview of the relationship between gut microbiome and ER- Breast cancer
	id.exposure	name	id.outcome	outcome	exposure	method	nsnp	b	se	pval	p_pdr	lo_ci	up_ci	or	or_lci95	or_uci95	id.exposure	id.outcome	outcome	exposure	method	Q	Q_df	Q_pval	id.exposure	id.outcome	outcome	exposure	egger_intercept	se	pval	F
3	ebi-a-GCST90016908	class Actinobacteria id.419	kdZLrc	outcome	|| id:ebi-a-GCST90016908	Inverse variance weighted	15	0.0322394	0.064432	0.616819	0.918302	-0.0940473	0.158526	1.03276	0.91024	1.17178	ebi-a-GCST90016908	kdZLrc	outcome	|| id:ebi-a-GCST90016908	Inverse variance weighted	19.4912	14	0.147017	ebi-a-GCST90016908	kdZLrc	outcome	|| id:ebi-a-GCST90016908	0.00375305	0.0138311	0.790384	25.9705
31	ebi-a-GCST90016909	class Alphaproteobacteria id.2379	Dsd7mE	outcome	|| id:ebi-a-GCST90016909	Inverse variance weighted	6	-0.103055	0.0796624	0.195789	0.83178	-0.259193	0.0530837	0.902078	0.771674	1.05452	ebi-a-GCST90016909	Dsd7mE	outcome	|| id:ebi-a-GCST90016909	Inverse variance weighted	6.1711	5	0.289925	ebi-a-GCST90016909	Dsd7mE	outcome	|| id:ebi-a-GCST90016909	0.0425471	0.0228848	0.136529	22.2151
32	ebi-a-GCST90016910	class Bacilli id.1673	gtnXSL	outcome	|| id:ebi-a-GCST90016910	Inverse variance weighted	17	-0.0270128	0.0742311	0.715932	0.943009	-0.172506	0.11848	0.973349	0.841553	1.12578	ebi-a-GCST90016910	gtnXSL	outcome	|| id:ebi-a-GCST90016910	Inverse variance weighted	29.3712	16	0.0215498	ebi-a-GCST90016910	gtnXSL	outcome	|| id:ebi-a-GCST90016910	0.0106743	0.0148647	0.483731	21.3399
33	ebi-a-GCST90016911	class Bacteroidia id.912	mh6b2F	outcome	|| id:ebi-a-GCST90016911	Inverse variance weighted	15	0.100598	0.0623508	0.106655	0.83178	-0.0216101	0.222805	1.10583	0.978622	1.24958	ebi-a-GCST90016911	mh6b2F	outcome	|| id:ebi-a-GCST90016911	Inverse variance weighted	17.0761	14	0.252143	ebi-a-GCST90016911	mh6b2F	outcome	|| id:ebi-a-GCST90016911	-0.00371863	0.0104385	0.727374	21.0334
34	ebi-a-GCST90016912	class Betaproteobacteria id.2867	BeBxEC	outcome	|| id:ebi-a-GCST90016912	Inverse variance weighted	12	0.0297244	0.0675843	0.660074	0.926816	-0.102741	0.16219	1.03017	0.902361	1.17608	ebi-a-GCST90016912	BeBxEC	outcome	|| id:ebi-a-GCST90016912	Inverse variance weighted	5.59166	11	0.899175	ebi-a-GCST90016912	BeBxEC	outcome	|| id:ebi-a-GCST90016912	0.00787368	0.0159461	0.632133	21.6674
35	ebi-a-GCST90016913	class Clostridia id.1859	pKOkE6	outcome	|| id:ebi-a-GCST90016913	Inverse variance weighted	12	-0.0272206	0.0649346	0.67507	0.934518	-0.154492	0.100051	0.973147	0.85685	1.10523	ebi-a-GCST90016913	pKOkE6	outcome	|| id:ebi-a-GCST90016913	Inverse variance weighted	12.758	11	0.309439	ebi-a-GCST90016913	pKOkE6	outcome	|| id:ebi-a-GCST90016913	-0.00614799	0.011513	0.605005	22.0713
36	ebi-a-GCST90016914	class Coriobacteriia id.809	5lTWRP	outcome	|| id:ebi-a-GCST90016914	Inverse variance weighted	13	-0.0190204	0.0734294	0.795612	0.960527	-0.162942	0.124901	0.981159	0.84964	1.13304	ebi-a-GCST90016914	5lTWRP	outcome	|| id:ebi-a-GCST90016914	Inverse variance weighted	13.5961	12	0.327238	ebi-a-GCST90016914	5lTWRP	outcome	|| id:ebi-a-GCST90016914	0.00792595	0.0210716	0.713964	20.8678
37	ebi-a-GCST90016915	class Deltaproteobacteria id.3087	rM5BWO	outcome	|| id:ebi-a-GCST90016915	Inverse variance weighted	13	-0.0702586	0.0599778	0.241433	0.83178	-0.187815	0.0472978	0.932153	0.828768	1.04843	ebi-a-GCST90016915	rM5BWO	outcome	|| id:ebi-a-GCST90016915	Inverse variance weighted	12.5529	12	0.40236	ebi-a-GCST90016915	rM5BWO	outcome	|| id:ebi-a-GCST90016915	0.0223306	0.0115554	0.0794507	21.0573
38	ebi-a-GCST90016916	class Erysipelotrichia id.2147	ExZRYF	outcome	|| id:ebi-a-GCST90016916	Inverse variance weighted	13	-0.0454985	0.0784193	0.561783	0.918302	-0.1992	0.108203	0.955521	0.819386	1.11427	ebi-a-GCST90016916	ExZRYF	outcome	|| id:ebi-a-GCST90016916	Inverse variance weighted	15.6518	12	0.207709	ebi-a-GCST90016916	ExZRYF	outcome	|| id:ebi-a-GCST90016916	0.0145371	0.0214635	0.512212	21.7134
39	ebi-a-GCST90016917	class Gammaproteobacteria id.3303	BbwMAy	outcome	|| id:ebi-a-GCST90016917	Inverse variance weighted	5	0.0153974	0.18154	0.932408	0.985276	-0.34042	0.371215	1.01552	0.711471	1.44949	ebi-a-GCST90016917	BbwMAy	outcome	|| id:ebi-a-GCST90016917	Inverse variance weighted	13.9303	4	0.00752076	ebi-a-GCST90016917	BbwMAy	outcome	|| id:ebi-a-GCST90016917	0.0216027	0.0522984	0.707307	21.5709
310	ebi-a-GCST90016918	class Lentisphaeria id.2250	tX88Hw	outcome	|| id:ebi-a-GCST90016918	Inverse variance weighted	8	0.0263173	0.0410691	0.52165	0.918302	-0.0541783	0.106813	1.02667	0.947263	1.11273	ebi-a-GCST90016918	tX88Hw	outcome	|| id:ebi-a-GCST90016918	Inverse variance weighted	4.96904	7	0.663741	ebi-a-GCST90016918	tX88Hw	outcome	|| id:ebi-a-GCST90016918	0.0167391	0.0206977	0.449534	21.8475
311	ebi-a-GCST90016919	class Melainabacteria id.1589	aeLAKX	outcome	|| id:ebi-a-GCST90016919	Inverse variance weighted	10	0.0505776	0.0590494	0.391704	0.916454	-0.0651593	0.166315	1.05188	0.936918	1.18094	ebi-a-GCST90016919	aeLAKX	outcome	|| id:ebi-a-GCST90016919	Inverse variance weighted	18.7057	9	0.0278144	ebi-a-GCST90016919	aeLAKX	outcome	|| id:ebi-a-GCST90016919	0.0086283	0.0199748	0.677177	22.0509
312	ebi-a-GCST90016920	class Methanobacteria id.119	wXoApZ	outcome	|| id:ebi-a-GCST90016920	Inverse variance weighted	9	-0.0479338	0.0399483	0.23018	0.83178	-0.126232	0.0303649	0.953197	0.88141	1.03083	ebi-a-GCST90016920	wXoApZ	outcome	|| id:ebi-a-GCST90016920	Inverse variance weighted	10.2056	8	0.250889	ebi-a-GCST90016920	wXoApZ	outcome	|| id:ebi-a-GCST90016920	0.0319618	0.0269014	0.273534	22.1297
313	ebi-a-GCST90016921	class Mollicutes id.3920	zUqIlO	outcome	|| id:ebi-a-GCST90016921	Inverse variance weighted	12	0.00482651	0.051862	0.925852	0.983418	-0.096823	0.106476	1.00484	0.907717	1.11235	ebi-a-GCST90016921	zUqIlO	outcome	|| id:ebi-a-GCST90016921	Inverse variance weighted	3.18234	11	0.98809	ebi-a-GCST90016921	zUqIlO	outcome	|| id:ebi-a-GCST90016921	0.0145679	0.0147784	0.347503	21.2904
314	ebi-a-GCST90016922	class Negativicutes id.2164	romGAd	outcome	|| id:ebi-a-GCST90016922	Inverse variance weighted	12	0.070951	0.127099	0.576683	0.918302	-0.178162	0.320064	1.07353	0.836807	1.37722	ebi-a-GCST90016922	romGAd	outcome	|| id:ebi-a-GCST90016922	Inverse variance weighted	39.4935	11	4.36583e-05	ebi-a-GCST90016922	romGAd	outcome	|| id:ebi-a-GCST90016922	0.0373742	0.0252005	0.168871	21.6689
315	ebi-a-GCST90016923	class Verrucomicrobiae id.4029	I3eFfu	outcome	|| id:ebi-a-GCST90016923	Inverse variance weighted	10	0.0808873	0.0723676	0.263683	0.83178	-0.0609531	0.222728	1.08425	0.940867	1.24948	ebi-a-GCST90016923	I3eFfu	outcome	|| id:ebi-a-GCST90016923	Inverse variance weighted	13.6953	9	0.133586	ebi-a-GCST90016923	I3eFfu	outcome	|| id:ebi-a-GCST90016923	-0.00514624	0.0209503	0.812145	22.232
316	ebi-a-GCST90016924	family Acidaminococcaceae id.2166	Ok6tYE	outcome	|| id:ebi-a-GCST90016924	Inverse variance weighted	7	0.101349	0.088321	0.251174	0.83178	-0.0717606	0.274458	1.10666	0.930754	1.31582	ebi-a-GCST90016924	Ok6tYE	outcome	|| id:ebi-a-GCST90016924	Inverse variance weighted	8.9111	6	0.17864	ebi-a-GCST90016924	Ok6tYE	outcome	|| id:ebi-a-GCST90016924	0.0348916	0.0221035	0.17527	21.2966
317	ebi-a-GCST90016925	family Actinomycetaceae id.421	SwqYvR	outcome	|| id:ebi-a-GCST90016925	Inverse variance weighted	5	0.0484319	0.0719219	0.500696	0.918302	-0.0925351	0.189399	1.04962	0.911617	1.20852	ebi-a-GCST90016925	SwqYvR	outcome	|| id:ebi-a-GCST90016925	Inverse variance weighted	4.87054	4	0.300841	ebi-a-GCST90016925	SwqYvR	outcome	|| id:ebi-a-GCST90016925	-0.0219988	0.0172925	0.292971	21.3173
318	ebi-a-GCST90016926	family Alcaligenaceae id.2875	jdMEaY	outcome	|| id:ebi-a-GCST90016926	Inverse variance weighted	12	0.0109848	0.0669591	0.869691	0.980898	-0.120255	0.142225	1.01105	0.886694	1.15284	ebi-a-GCST90016926	jdMEaY	outcome	|| id:ebi-a-GCST90016926	Inverse variance weighted	9.30697	11	0.593581	ebi-a-GCST90016926	jdMEaY	outcome	|| id:ebi-a-GCST90016926	0.00614146	0.0198345	0.763194	21.9425
319	ebi-a-GCST90016927	family Bacteroidaceae id.917	YhjBHm	outcome	|| id:ebi-a-GCST90016927	Inverse variance weighted	9	-0.0901189	0.0781299	0.248726	0.83178	-0.243254	0.0630158	0.913822	0.784073	1.06504	ebi-a-GCST90016927	YhjBHm	outcome	|| id:ebi-a-GCST90016927	Inverse variance weighted	5.25511	8	0.729994	ebi-a-GCST90016927	YhjBHm	outcome	|| id:ebi-a-GCST90016927	-0.00832968	0.0261796	0.759635	22.5218
320	ebi-a-GCST90016928	family Bacteroidales S24 7group id.11173	hzqgNa	outcome	|| id:ebi-a-GCST90016928	Inverse variance weighted	9	-0.0587917	0.0505916	0.245201	0.83178	-0.157951	0.0403679	0.942903	0.853891	1.04119	ebi-a-GCST90016928	hzqgNa	outcome	|| id:ebi-a-GCST90016928	Inverse variance weighted	6.37794	8	0.604976	ebi-a-GCST90016928	hzqgNa	outcome	|| id:ebi-a-GCST90016928	0.0171361	0.0215065	0.451748	22.6622
321	ebi-a-GCST90016929	family Bifidobacteriaceae id.433	sPJM2Y	outcome	|| id:ebi-a-GCST90016929	Inverse variance weighted	12	0.0987751	0.0751346	0.188631	0.83178	-0.0484888	0.246039	1.10382	0.952668	1.27895	ebi-a-GCST90016929	sPJM2Y	outcome	|| id:ebi-a-GCST90016929	Inverse variance weighted	17.9362	11	0.0830727	ebi-a-GCST90016929	sPJM2Y	outcome	|| id:ebi-a-GCST90016929	-0.0114438	0.0182454	0.544573	26.792
322	ebi-a-GCST90016931	family Clostridiaceae1 id.1869	mHAvg1	outcome	|| id:ebi-a-GCST90016931	Inverse variance weighted	10	-0.118625	0.066416	0.0740856	0.83178	-0.2488	0.0115508	0.888141	0.779736	1.01162	ebi-a-GCST90016931	mHAvg1	outcome	|| id:ebi-a-GCST90016931	Inverse variance weighted	7.47043	9	0.588263	ebi-a-GCST90016931	mHAvg1	outcome	|| id:ebi-a-GCST90016931	0.0292523	0.0142397	0.0740151	20.2817
323	ebi-a-GCST90016932	family Clostridiales vadin BB60 group id.11286	KA4ghS	outcome	|| id:ebi-a-GCST90016932	Inverse variance weighted	15	0.0031733	0.0606435	0.958268	0.985943	-0.115688	0.122034	1.00318	0.890753	1.12979	ebi-a-GCST90016932	KA4ghS	outcome	|| id:ebi-a-GCST90016932	Inverse variance weighted	24.3298	14	0.0417893	ebi-a-GCST90016932	KA4ghS	outcome	|| id:ebi-a-GCST90016932	-0.0178286	0.0153226	0.265517	22.0254
324	ebi-a-GCST90016933	family Coriobacteriaceae id.811	vEEui9	outcome	|| id:ebi-a-GCST90016933	Inverse variance weighted	13	-0.0190204	0.0734294	0.795612	0.960527	-0.162942	0.124901	0.981159	0.84964	1.13304	ebi-a-GCST90016933	vEEui9	outcome	|| id:ebi-a-GCST90016933	Inverse variance weighted	13.5961	12	0.327238	ebi-a-GCST90016933	vEEui9	outcome	|| id:ebi-a-GCST90016933	0.00792595	0.0210716	0.713964	20.8678
325	ebi-a-GCST90016934	family Defluviitaleaceae id.1924	YqI9IZ	outcome	|| id:ebi-a-GCST90016934	Inverse variance weighted	11	-0.0408234	0.0522822	0.434903	0.918302	-0.143296	0.0616497	0.959999	0.866497	1.06359	ebi-a-GCST90016934	YqI9IZ	outcome	|| id:ebi-a-GCST90016934	Inverse variance weighted	10.8754	10	0.367308	ebi-a-GCST90016934	YqI9IZ	outcome	|| id:ebi-a-GCST90016934	-0.0135989	0.018905	0.490194	22.1865
326	ebi-a-GCST90016935	family Desulfovibrionaceae id.3169	kAIw5q	outcome	|| id:ebi-a-GCST90016935	Inverse variance weighted	10	-0.0418087	0.0707164	0.554375	0.918302	-0.180413	0.0967954	0.959053	0.834925	1.10164	ebi-a-GCST90016935	kAIw5q	outcome	|| id:ebi-a-GCST90016935	Inverse variance weighted	10.9018	9	0.2825	ebi-a-GCST90016935	kAIw5q	outcome	|| id:ebi-a-GCST90016935	0.02829	0.0121805	0.0487238	21.6844
327	ebi-a-GCST90016936	family Enterobacteriaceae id.3469	yXQD91	outcome	|| id:ebi-a-GCST90016936	Inverse variance weighted	7	0.0519725	0.0792851	0.512137	0.918302	-0.103426	0.207371	1.05335	0.901743	1.23044	ebi-a-GCST90016936	yXQD91	outcome	|| id:ebi-a-GCST90016936	Inverse variance weighted	4.99024	6	0.545065	ebi-a-GCST90016936	yXQD91	outcome	|| id:ebi-a-GCST90016936	-0.0069603	0.0351963	0.851024	20.9054
328	ebi-a-GCST90016937	family Erysipelotrichaceae id.2149	jeNwlH	outcome	|| id:ebi-a-GCST90016937	Inverse variance weighted	13	-0.0454985	0.0784193	0.561783	0.918302	-0.1992	0.108203	0.955521	0.819386	1.11427	ebi-a-GCST90016937	jeNwlH	outcome	|| id:ebi-a-GCST90016937	Inverse variance weighted	15.6518	12	0.207709	ebi-a-GCST90016937	jeNwlH	outcome	|| id:ebi-a-GCST90016937	0.0145371	0.0214635	0.512212	21.7134
329	ebi-a-GCST90016938	family Family XI id.1936	mUA2TD	outcome	|| id:ebi-a-GCST90016938	Inverse variance weighted	8	0.0199997	0.0543194	0.712734	0.943009	-0.0864663	0.126466	1.0202	0.917166	1.13481	ebi-a-GCST90016938	mUA2TD	outcome	|| id:ebi-a-GCST90016938	Inverse variance weighted	17.1562	7	0.0164161	ebi-a-GCST90016938	mUA2TD	outcome	|| id:ebi-a-GCST90016938	0.0201897	0.0488576	0.693796	22.4209
330	ebi-a-GCST90016939	family Family XIII id.1957	EbCjFy	outcome	|| id:ebi-a-GCST90016939	Inverse variance weighted	11	0.0208383	0.0652355	0.749399	0.944901	-0.107023	0.1487	1.02106	0.898505	1.16032	ebi-a-GCST90016939	EbCjFy	outcome	|| id:ebi-a-GCST90016939	Inverse variance weighted	9.82876	10	0.455643	ebi-a-GCST90016939	EbCjFy	outcome	|| id:ebi-a-GCST90016939	-0.0163057	0.0146854	0.295637	21.0149
331	ebi-a-GCST90016940	family Lachnospiraceae id.1987	YtcKOL	outcome	|| id:ebi-a-GCST90016940	Inverse variance weighted	18	0.0486899	0.0534365	0.362205	0.894112	-0.0560458	0.153425	1.04989	0.945496	1.16582	ebi-a-GCST90016940	YtcKOL	outcome	|| id:ebi-a-GCST90016940	Inverse variance weighted	14.8434	17	0.606761	ebi-a-GCST90016940	YtcKOL	outcome	|| id:ebi-a-GCST90016940	0.00899225	0.00870817	0.317138	21.1126
332	ebi-a-GCST90016941	family Lactobacillaceae id.1836	JuZB0g	outcome	|| id:ebi-a-GCST90016941	Inverse variance weighted	9	0.0274911	0.0487469	0.572784	0.918302	-0.0680528	0.123035	1.02787	0.934211	1.13092	ebi-a-GCST90016941	JuZB0g	outcome	|| id:ebi-a-GCST90016941	Inverse variance weighted	6.12844	8	0.632847	ebi-a-GCST90016941	JuZB0g	outcome	|| id:ebi-a-GCST90016941	0.015575	0.0150712	0.335782	21.7213
333	ebi-a-GCST90016942	family Methanobacteriaceae id.121	KJrnxk	outcome	|| id:ebi-a-GCST90016942	Inverse variance weighted	9	-0.0479338	0.0399483	0.23018	0.83178	-0.126232	0.0303649	0.953197	0.88141	1.03083	ebi-a-GCST90016942	KJrnxk	outcome	|| id:ebi-a-GCST90016942	Inverse variance weighted	10.2056	8	0.250889	ebi-a-GCST90016942	KJrnxk	outcome	|| id:ebi-a-GCST90016942	0.0319618	0.0269014	0.273534	22.1297
334	ebi-a-GCST90016943	family Oxalobacteraceae id.2966	IAAqNl	outcome	|| id:ebi-a-GCST90016943	Inverse variance weighted	13	-0.0171242	0.0395637	0.665141	0.927577	-0.0946692	0.0604207	0.983022	0.909674	1.06228	ebi-a-GCST90016943	IAAqNl	outcome	|| id:ebi-a-GCST90016943	Inverse variance weighted	15.5522	12	0.212618	ebi-a-GCST90016943	IAAqNl	outcome	|| id:ebi-a-GCST90016943	-0.0180434	0.0218463	0.426397	22.3688
335	ebi-a-GCST90016944	family Pasteurellaceae id.3689	rZQqLt	outcome	|| id:ebi-a-GCST90016944	Inverse variance weighted	13	-0.0271499	0.0419117	0.517122	0.918302	-0.109297	0.054997	0.973215	0.896464	1.05654	ebi-a-GCST90016944	rZQqLt	outcome	|| id:ebi-a-GCST90016944	Inverse variance weighted	10.9861	12	0.530114	ebi-a-GCST90016944	rZQqLt	outcome	|| id:ebi-a-GCST90016944	0.00350857	0.0107192	0.749573	21.2125
336	ebi-a-GCST90016945	family Peptococcaceae id.2024	cQgXhP	outcome	|| id:ebi-a-GCST90016945	Inverse variance weighted	9	-0.0200946	0.0538555	0.709059	0.943009	-0.125651	0.0854622	0.980106	0.881922	1.08922	ebi-a-GCST90016945	cQgXhP	outcome	|| id:ebi-a-GCST90016945	Inverse variance weighted	2.86907	8	0.942303	ebi-a-GCST90016945	cQgXhP	outcome	|| id:ebi-a-GCST90016945	-0.00287312	0.0124889	0.824628	22.7652
337	ebi-a-GCST90016946	family Peptostreptococcaceae id.2042	DmaLwL	outcome	|| id:ebi-a-GCST90016946	Inverse variance weighted	14	-0.074996	0.105934	0.478977	0.918302	-0.282627	0.132635	0.927747	0.753801	1.14183	ebi-a-GCST90016946	DmaLwL	outcome	|| id:ebi-a-GCST90016946	Inverse variance weighted	52.3355	13	1.17886e-06	ebi-a-GCST90016946	DmaLwL	outcome	|| id:ebi-a-GCST90016946	-0.0332926	0.0167042	0.0694938	22.6665
338	ebi-a-GCST90016947	family Porphyromonadaceae id.943	htJsGB	outcome	|| id:ebi-a-GCST90016947	Inverse variance weighted	9	0.0481623	0.0929105	0.604198	0.918302	-0.133942	0.230267	1.04934	0.874641	1.25894	ebi-a-GCST90016947	htJsGB	outcome	|| id:ebi-a-GCST90016947	Inverse variance weighted	10.7386	8	0.216955	ebi-a-GCST90016947	htJsGB	outcome	|| id:ebi-a-GCST90016947	-0.00509567	0.0249367	0.843899	20.5528
339	ebi-a-GCST90016948	family Prevotellaceae id.960	Oo0USR	outcome	|| id:ebi-a-GCST90016948	Inverse variance weighted	15	0.0144003	0.0895754	0.872281	0.980898	-0.161168	0.189968	1.0145	0.851149	1.20921	ebi-a-GCST90016948	Oo0USR	outcome	|| id:ebi-a-GCST90016948	Inverse variance weighted	40.074	14	0.000248434	ebi-a-GCST90016948	Oo0USR	outcome	|| id:ebi-a-GCST90016948	0.00296091	0.0230375	0.8997	22.6061
340	ebi-a-GCST90016949	family Rhodospirillaceae id.2717	Z0BJi0	outcome	|| id:ebi-a-GCST90016949	Inverse variance weighted	14	0.0016476	0.0447397	0.970624	0.989939	-0.0860422	0.0893374	1.00165	0.917555	1.09345	ebi-a-GCST90016949	Z0BJi0	outcome	|| id:ebi-a-GCST90016949	Inverse variance weighted	8.52213	13	0.808002	ebi-a-GCST90016949	Z0BJi0	outcome	|| id:ebi-a-GCST90016949	0.00980381	0.0245266	0.696386	21.2671
341	ebi-a-GCST90016950	family Rikenellaceae id.967	24bpzS	outcome	|| id:ebi-a-GCST90016950	Inverse variance weighted	19	-0.0695013	0.0602305	0.248532	0.83178	-0.187553	0.0485504	0.932859	0.828985	1.04975	ebi-a-GCST90016950	24bpzS	outcome	|| id:ebi-a-GCST90016950	Inverse variance weighted	22.4898	18	0.210965	ebi-a-GCST90016950	24bpzS	outcome	|| id:ebi-a-GCST90016950	-0.0169375	0.0133828	0.222721	21.6126
342	ebi-a-GCST90016951	family Ruminococcaceae id.2050	IiuZrK	outcome	|| id:ebi-a-GCST90016951	Inverse variance weighted	9	0.1429	0.0725239	0.0487944	0.791648	0.000753104	0.285047	1.15361	1.00075	1.32982	ebi-a-GCST90016951	IiuZrK	outcome	|| id:ebi-a-GCST90016951	Inverse variance weighted	2.27447	8	0.97142	ebi-a-GCST90016951	IiuZrK	outcome	|| id:ebi-a-GCST90016951	-0.0130637	0.0128645	0.343681	21.245
343	ebi-a-GCST90016952	family Streptococcaceae id.1850	6eEE4s	outcome	|| id:ebi-a-GCST90016952	Inverse variance weighted	12	-0.0826137	0.0786762	0.293696	0.863028	-0.236819	0.0715915	0.920707	0.789134	1.07422	ebi-a-GCST90016952	6eEE4s	outcome	|| id:ebi-a-GCST90016952	Inverse variance weighted	15.6775	11	0.153532	ebi-a-GCST90016952	6eEE4s	outcome	|| id:ebi-a-GCST90016952	-0.0295961	0.0274565	0.306381	21.6726
344	ebi-a-GCST90016953	unknown family id.1000001214	e0CCA7	outcome	|| id:ebi-a-GCST90016953	Inverse variance weighted	9	0.04134	0.0654383	0.527557	0.918302	-0.0869191	0.169599	1.04221	0.916751	1.18483	ebi-a-GCST90016953	e0CCA7	outcome	|| id:ebi-a-GCST90016953	Inverse variance weighted	18.9556	8	0.015099	ebi-a-GCST90016953	e0CCA7	outcome	|| id:ebi-a-GCST90016953	0.005825	0.0230752	0.807957	22.3207
345	ebi-a-GCST90016954	unknown family id.1000005471	iHttD1	outcome	|| id:ebi-a-GCST90016954	Inverse variance weighted	13	0.0657002	0.0489456	0.179495	0.83178	-0.0302331	0.161633	1.06791	0.970219	1.17543	ebi-a-GCST90016954	iHttD1	outcome	|| id:ebi-a-GCST90016954	Inverse variance weighted	8.92715	12	0.70914	ebi-a-GCST90016954	iHttD1	outcome	|| id:ebi-a-GCST90016954	0.0107322	0.0121529	0.396075	20.4961
346	ebi-a-GCST90016955	unknown family id.1000006161	IF9grv	outcome	|| id:ebi-a-GCST90016955	Inverse variance weighted	13	0.0688242	0.0357282	0.0540638	0.791648	-0.00120314	0.138851	1.07125	0.998798	1.14895	ebi-a-GCST90016955	IF9grv	outcome	|| id:ebi-a-GCST90016955	Inverse variance weighted	12.4206	12	0.412517	ebi-a-GCST90016955	IF9grv	outcome	|| id:ebi-a-GCST90016955	0.00955039	0.0173223	0.592427	22.4344
347	ebi-a-GCST90016956	family Veillonellaceae id.2172	txdsTS	outcome	|| id:ebi-a-GCST90016956	Inverse variance weighted	19	-0.086865	0.0537976	0.106383	0.83178	-0.192308	0.0185782	0.916801	0.825052	1.01875	ebi-a-GCST90016956	txdsTS	outcome	|| id:ebi-a-GCST90016956	Inverse variance weighted	24.9153	18	0.127267	ebi-a-GCST90016956	txdsTS	outcome	|| id:ebi-a-GCST90016956	-0.00719975	0.00872813	0.420858	21.2296
348	ebi-a-GCST90016957	family Verrucomicrobiaceae id.4036	Z5KTyl	outcome	|| id:ebi-a-GCST90016957	Inverse variance weighted	10	0.0808995	0.0723864	0.263735	0.83178	-0.0609778	0.222777	1.08426	0.940844	1.24954	ebi-a-GCST90016957	Z5KTyl	outcome	|| id:ebi-a-GCST90016957	Inverse variance weighted	13.6956	9	0.133572	ebi-a-GCST90016957	Z5KTyl	outcome	|| id:ebi-a-GCST90016957	-0.00513666	0.020948	0.812467	22.2195
349	ebi-a-GCST90016958	family Victivallaceae id.2255	lPDIVR	outcome	|| id:ebi-a-GCST90016958	Inverse variance weighted	10	0.0333679	0.0371097	0.368562	0.894112	-0.0393671	0.106103	1.03393	0.961398	1.11194	ebi-a-GCST90016958	lPDIVR	outcome	|| id:ebi-a-GCST90016958	Inverse variance weighted	10.6919	9	0.297421	ebi-a-GCST90016958	lPDIVR	outcome	|| id:ebi-a-GCST90016958	0.0420719	0.0254048	0.136302	23.2777
350	ebi-a-GCST90016959	genus Actinomyces id.423	qeGPGB	outcome	|| id:ebi-a-GCST90016959	Inverse variance weighted	7	0.0155931	0.0856471	0.855534	0.980898	-0.152275	0.183461	1.01572	0.858752	1.20137	ebi-a-GCST90016959	qeGPGB	outcome	|| id:ebi-a-GCST90016959	Inverse variance weighted	14.7815	6	0.0220257	ebi-a-GCST90016959	qeGPGB	outcome	|| id:ebi-a-GCST90016959	-0.0537924	0.0155721	0.0181514	20.8635
351	ebi-a-GCST90016960	genus Adlercreutzia id.812	jE5ZI5	outcome	|| id:ebi-a-GCST90016960	Inverse variance weighted	8	0.00500226	0.104705	0.961896	0.985943	-0.20022	0.210224	1.00501	0.818551	1.23395	ebi-a-GCST90016960	jE5ZI5	outcome	|| id:ebi-a-GCST90016960	Inverse variance weighted	21.8435	7	0.0027031	ebi-a-GCST90016960	jE5ZI5	outcome	|| id:ebi-a-GCST90016960	0.0929228	0.0244877	0.00902384	21.1463
352	ebi-a-GCST90016961	genus Akkermansia id.4037	1EIEkW	outcome	|| id:ebi-a-GCST90016961	Inverse variance weighted	10	0.0810072	0.0723586	0.262917	0.83178	-0.0608158	0.22283	1.08438	0.940997	1.24961	ebi-a-GCST90016961	1EIEkW	outcome	|| id:ebi-a-GCST90016961	Inverse variance weighted	13.6899	9	0.133791	ebi-a-GCST90016961	1EIEkW	outcome	|| id:ebi-a-GCST90016961	-0.00523322	0.0209184	0.808758	22.2242
353	ebi-a-GCST90016962	genus Alistipes id.968	MK1IDu	outcome	|| id:ebi-a-GCST90016962	Inverse variance weighted	14	0.000930569	0.0952812	0.992208	0.992208	-0.185821	0.187682	1.00093	0.830423	1.20645	ebi-a-GCST90016962	MK1IDu	outcome	|| id:ebi-a-GCST90016962	Inverse variance weighted	28.6948	13	0.00723027	ebi-a-GCST90016962	MK1IDu	outcome	|| id:ebi-a-GCST90016962	0.0158299	0.0279181	0.581158	20.5808
354	ebi-a-GCST90016963	genus Allisonella id.2174	w0NTFD	outcome	|| id:ebi-a-GCST90016963	Inverse variance weighted	7	0.0188399	0.0606092	0.755921	0.944901	-0.0999542	0.137634	1.01902	0.904879	1.14756	ebi-a-GCST90016963	w0NTFD	outcome	|| id:ebi-a-GCST90016963	Inverse variance weighted	16.4238	6	0.0116512	ebi-a-GCST90016963	w0NTFD	outcome	|| id:ebi-a-GCST90016963	-0.0429075	0.0559277	0.477609	22.9141
355	ebi-a-GCST90016964	genus Alloprevotella id.961	TrFgPT	outcome	|| id:ebi-a-GCST90016964	Inverse variance weighted	6	0.00731487	0.055606	0.895342	0.980898	-0.101673	0.116303	1.00734	0.903325	1.12334	ebi-a-GCST90016964	TrFgPT	outcome	|| id:ebi-a-GCST90016964	Inverse variance weighted	9.42138	5	0.0933918	ebi-a-GCST90016964	TrFgPT	outcome	|| id:ebi-a-GCST90016964	0.103301	0.0639387	0.181479	21.2007
356	ebi-a-GCST90016965	genus Anaerofilum id.2053	wlMWxj	outcome	|| id:ebi-a-GCST90016965	Inverse variance weighted	9	-0.0108298	0.0548512	0.843483	0.980898	-0.118338	0.0966785	0.989229	0.888396	1.10151	ebi-a-GCST90016965	wlMWxj	outcome	|| id:ebi-a-GCST90016965	Inverse variance weighted	13.1631	8	0.106359	ebi-a-GCST90016965	wlMWxj	outcome	|| id:ebi-a-GCST90016965	0.0135486	0.0323802	0.688177	22.3802
357	ebi-a-GCST90016966	genus Anaerostipes id.1991	Wx7YSF	outcome	|| id:ebi-a-GCST90016966	Inverse variance weighted	13	0.092173	0.0770537	0.231611	0.83178	-0.0588522	0.243198	1.09655	0.942846	1.27532	ebi-a-GCST90016966	Wx7YSF	outcome	|| id:ebi-a-GCST90016966	Inverse variance weighted	16.6693	12	0.162468	ebi-a-GCST90016966	Wx7YSF	outcome	|| id:ebi-a-GCST90016966	0.00939003	0.0183126	0.618256	21.6319
358	ebi-a-GCST90016967	genus Anaerotruncus id.2054	EEnzt5	outcome	|| id:ebi-a-GCST90016967	Inverse variance weighted	12	0.0295414	0.0636119	0.642361	0.918302	-0.0951379	0.154221	1.02998	0.909248	1.16675	ebi-a-GCST90016967	EEnzt5	outcome	|| id:ebi-a-GCST90016967	Inverse variance weighted	7.71934	11	0.738203	ebi-a-GCST90016967	EEnzt5	outcome	|| id:ebi-a-GCST90016967	0.00993017	0.0135133	0.479312	20.9721
359	ebi-a-GCST90016968	genus Bacteroides id.918	Rf1O1u	outcome	|| id:ebi-a-GCST90016968	Inverse variance weighted	9	-0.0901189	0.0781299	0.248726	0.83178	-0.243254	0.0630158	0.913822	0.784073	1.06504	ebi-a-GCST90016968	Rf1O1u	outcome	|| id:ebi-a-GCST90016968	Inverse variance weighted	5.25511	8	0.729994	ebi-a-GCST90016968	Rf1O1u	outcome	|| id:ebi-a-GCST90016968	-0.00832968	0.0261796	0.759635	22.5218
360	ebi-a-GCST90016969	genus Barnesiella id.944	J1rUhP	outcome	|| id:ebi-a-GCST90016969	Inverse variance weighted	13	0.0240085	0.0619146	0.698187	0.943009	-0.097344	0.145361	1.0243	0.907244	1.15646	ebi-a-GCST90016969	J1rUhP	outcome	|| id:ebi-a-GCST90016969	Inverse variance weighted	12.7991	12	0.383811	ebi-a-GCST90016969	J1rUhP	outcome	|| id:ebi-a-GCST90016969	-0.0264344	0.015734	0.121085	21.8338
361	ebi-a-GCST90016970	genus Bifidobacterium id.436	CTsG4K	outcome	|| id:ebi-a-GCST90016970	Inverse variance weighted	13	0.0715896	0.0573525	0.211944	0.83178	-0.0408213	0.184001	1.07421	0.960001	1.20202	ebi-a-GCST90016970	CTsG4K	outcome	|| id:ebi-a-GCST90016970	Inverse variance weighted	13.742	12	0.317485	ebi-a-GCST90016970	CTsG4K	outcome	|| id:ebi-a-GCST90016970	0.00516712	0.0117612	0.668924	26.6824
362	ebi-a-GCST90016971	genus Bilophila id.3170	hIpOTa	outcome	|| id:ebi-a-GCST90016971	Inverse variance weighted	12	-0.0659124	0.0628964	0.294661	0.863028	-0.189189	0.0573646	0.936213	0.82763	1.05904	ebi-a-GCST90016971	hIpOTa	outcome	|| id:ebi-a-GCST90016971	Inverse variance weighted	12.303	11	0.341305	ebi-a-GCST90016971	hIpOTa	outcome	|| id:ebi-a-GCST90016971	0.00160413	0.0237641	0.947512	21.0402
363	ebi-a-GCST90016973	genus Butyricicoccus id.2055	wMjAho	outcome	|| id:ebi-a-GCST90016973	Inverse variance weighted	8	-0.0738627	0.0637928	0.246923	0.83178	-0.198897	0.0511711	0.928799	0.819635	1.0525	ebi-a-GCST90016973	wMjAho	outcome	|| id:ebi-a-GCST90016973	Inverse variance weighted	3.62657	7	0.821643	ebi-a-GCST90016973	wMjAho	outcome	|| id:ebi-a-GCST90016973	-0.0134798	0.0107785	0.257633	20.9164
364	ebi-a-GCST90016974	genus Butyricimonas id.945	U9fHBa	outcome	|| id:ebi-a-GCST90016974	Inverse variance weighted	12	-0.0142523	0.0512382	0.780892	0.960527	-0.114679	0.0861746	0.985849	0.891652	1.09	ebi-a-GCST90016974	U9fHBa	outcome	|| id:ebi-a-GCST90016974	Inverse variance weighted	10.5778	11	0.479279	ebi-a-GCST90016974	U9fHBa	outcome	|| id:ebi-a-GCST90016974	-0.00801008	0.0148732	0.601974	21.9031
365	ebi-a-GCST90016975	genus Butyrivibrio id.1993	xHU0SZ	outcome	|| id:ebi-a-GCST90016975	Inverse variance weighted	15	-0.0179926	0.0275982	0.514434	0.918302	-0.072085	0.0360998	0.982168	0.930452	1.03676	ebi-a-GCST90016975	xHU0SZ	outcome	|| id:ebi-a-GCST90016975	Inverse variance weighted	9.01167	14	0.830302	ebi-a-GCST90016975	xHU0SZ	outcome	|| id:ebi-a-GCST90016975	-0.0209598	0.0176223	0.255557	21.6751
366	ebi-a-GCST90016976	genus Candidatus Soleaferrea id.11350	whtQEY	outcome	|| id:ebi-a-GCST90016976	Inverse variance weighted	10	-0.0966314	0.0471296	0.0403319	0.791648	-0.189005	-0.00425736	0.907891	0.827782	0.995752	ebi-a-GCST90016976	whtQEY	outcome	|| id:ebi-a-GCST90016976	Inverse variance weighted	10.1	9	0.34245	ebi-a-GCST90016976	whtQEY	outcome	|| id:ebi-a-GCST90016976	-0.0330765	0.022414	0.178262	21.9645
367	ebi-a-GCST90016977	genus Catenibacterium id.2153	YjyOlN	outcome	|| id:ebi-a-GCST90016977	Inverse variance weighted	5	-0.0385423	0.0454154	0.396069	0.916454	-0.127557	0.0504718	0.962191	0.880244	1.05177	ebi-a-GCST90016977	YjyOlN	outcome	|| id:ebi-a-GCST90016977	Inverse variance weighted	1.5456	4	0.818534	ebi-a-GCST90016977	YjyOlN	outcome	|| id:ebi-a-GCST90016977	0.0210101	0.0553496	0.729528	21.2271
368	ebi-a-GCST90016978	genus Christensenellaceae R 7group id.11283	y6bzlR	outcome	|| id:ebi-a-GCST90016978	Inverse variance weighted	10	0.0292212	0.0726916	0.687693	0.939846	-0.113254	0.171697	1.02965	0.892924	1.18732	ebi-a-GCST90016978	y6bzlR	outcome	|| id:ebi-a-GCST90016978	Inverse variance weighted	5.67774	9	0.771688	ebi-a-GCST90016978	y6bzlR	outcome	|| id:ebi-a-GCST90016978	-0.0214604	0.0159849	0.216268	20.3788
369	ebi-a-GCST90016979	genus Clostridium innocuum group id.14397	mUauui	outcome	|| id:ebi-a-GCST90016979	Inverse variance weighted	8	0.0386007	0.0468268	0.409753	0.918302	-0.0531799	0.130381	1.03936	0.948209	1.13926	ebi-a-GCST90016979	mUauui	outcome	|| id:ebi-a-GCST90016979	Inverse variance weighted	8.8313	7	0.264996	ebi-a-GCST90016979	mUauui	outcome	|| id:ebi-a-GCST90016979	-0.0190788	0.0341907	0.597027	20.8279
370	ebi-a-GCST90016980	genus Clostridium sensustricto1 id.1873	JO6ImL	outcome	|| id:ebi-a-GCST90016980	Inverse variance weighted	6	-0.150496	0.0704287	0.0326095	0.791648	-0.288536	-0.0124559	0.860281	0.74936	0.987621	ebi-a-GCST90016980	JO6ImL	outcome	|| id:ebi-a-GCST90016980	Inverse variance weighted	4.58749	5	0.468264	ebi-a-GCST90016980	JO6ImL	outcome	|| id:ebi-a-GCST90016980	0.0135389	0.0160406	0.44617	20.6955
371	ebi-a-GCST90016981	genus Collinsella id.815	RZpw6z	outcome	|| id:ebi-a-GCST90016981	Inverse variance weighted	9	0.0464742	0.0819775	0.570772	0.918302	-0.114202	0.20715	1.04757	0.892078	1.23017	ebi-a-GCST90016981	RZpw6z	outcome	|| id:ebi-a-GCST90016981	Inverse variance weighted	10.3655	8	0.240301	ebi-a-GCST90016981	RZpw6z	outcome	|| id:ebi-a-GCST90016981	0.0276335	0.020306	0.215748	20.7931
372	ebi-a-GCST90016982	genus Coprobacter id.949	SeSXkv	outcome	|| id:ebi-a-GCST90016982	Inverse variance weighted	10	0.0111909	0.0536952	0.834905	0.980898	-0.0940517	0.116434	1.01125	0.910236	1.12348	ebi-a-GCST90016982	SeSXkv	outcome	|| id:ebi-a-GCST90016982	Inverse variance weighted	12.7647	9	0.173547	ebi-a-GCST90016982	SeSXkv	outcome	|| id:ebi-a-GCST90016982	0.0332786	0.0172792	0.0902847	21.2054
373	ebi-a-GCST90016983	genus Coprococcus1 id.11301	QnTr22	outcome	|| id:ebi-a-GCST90016983	Inverse variance weighted	11	0.0340122	0.0626738	0.587346	0.918302	-0.0888284	0.156853	1.0346	0.915003	1.16982	ebi-a-GCST90016983	QnTr22	outcome	|| id:ebi-a-GCST90016983	Inverse variance weighted	4.80325	10	0.903927	ebi-a-GCST90016983	QnTr22	outcome	|| id:ebi-a-GCST90016983	0.0147507	0.0110294	0.213909	22.0556
374	ebi-a-GCST90016984	genus Coprococcus2 id.11302	AKEgk0	outcome	|| id:ebi-a-GCST90016984	Inverse variance weighted	8	-0.109719	0.0931063	0.238628	0.83178	-0.292207	0.0727698	0.896086	0.746614	1.07548	ebi-a-GCST90016984	AKEgk0	outcome	|| id:ebi-a-GCST90016984	Inverse variance weighted	12.7919	7	0.0773439	ebi-a-GCST90016984	AKEgk0	outcome	|| id:ebi-a-GCST90016984	-0.0586364	0.0535487	0.315509	20.7675
375	ebi-a-GCST90016985	genus Coprococcus3 id.11303	PjFwRK	outcome	|| id:ebi-a-GCST90016985	Inverse variance weighted	9	-0.0749622	0.0757623	0.322449	0.889806	-0.223456	0.073532	0.927779	0.79975	1.0763	ebi-a-GCST90016985	PjFwRK	outcome	|| id:ebi-a-GCST90016985	Inverse variance weighted	3.11927	8	0.926651	ebi-a-GCST90016985	PjFwRK	outcome	|| id:ebi-a-GCST90016985	-0.00516101	0.0189495	0.793208	21.541
376	ebi-a-GCST90016986	genus Defluviitaleaceae UCG011 id.11287	DhopvO	outcome	|| id:ebi-a-GCST90016986	Inverse variance weighted	9	-0.0133621	0.0543812	0.805906	0.960527	-0.119949	0.0932251	0.986727	0.886966	1.09771	ebi-a-GCST90016986	DhopvO	outcome	|| id:ebi-a-GCST90016986	Inverse variance weighted	7.82924	8	0.450326	ebi-a-GCST90016986	DhopvO	outcome	|| id:ebi-a-GCST90016986	-0.00782147	0.0207232	0.71704	22.8737
377	ebi-a-GCST90016987	genus Desulfovibrio id.3173	LIXoJU	outcome	|| id:ebi-a-GCST90016987	Inverse variance weighted	10	-0.175883	0.0540085	0.00112766	0.23117	-0.281739	-0.0700259	0.838716	0.75447	0.93237	ebi-a-GCST90016987	LIXoJU	outcome	|| id:ebi-a-GCST90016987	Inverse variance weighted	8.77619	9	0.458186	ebi-a-GCST90016987	LIXoJU	outcome	|| id:ebi-a-GCST90016987	-0.0150025	0.0174676	0.415401	21.3399
378	ebi-a-GCST90016988	genus Dialister id.2183	9Uut7F	outcome	|| id:ebi-a-GCST90016988	Inverse variance weighted	11	0.0867423	0.0595141	0.144976	0.83178	-0.0299054	0.20339	1.09062	0.970537	1.22555	ebi-a-GCST90016988	9Uut7F	outcome	|| id:ebi-a-GCST90016988	Inverse variance weighted	3.8672	10	0.953139	ebi-a-GCST90016988	9Uut7F	outcome	|| id:ebi-a-GCST90016988	0.0025216	0.0178027	0.890483	20.461
379	ebi-a-GCST90016989	genus Dorea id.1997	RiIIrR	outcome	|| id:ebi-a-GCST90016989	Inverse variance weighted	10	-0.176497	0.0719089	0.0141097	0.723122	-0.317439	-0.035556	0.838201	0.728011	0.965069	ebi-a-GCST90016989	RiIIrR	outcome	|| id:ebi-a-GCST90016989	Inverse variance weighted	5.5479	9	0.784174	ebi-a-GCST90016989	RiIIrR	outcome	|| id:ebi-a-GCST90016989	0.00425089	0.0135674	0.762054	21.2254
380	ebi-a-GCST90016990	genus Eggerthella id.819	8CNr14	outcome	|| id:ebi-a-GCST90016990	Inverse variance weighted	11	-0.0804273	0.0416338	0.0533866	0.791648	-0.162029	0.00117487	0.922722	0.850416	1.00118	ebi-a-GCST90016990	8CNr14	outcome	|| id:ebi-a-GCST90016990	Inverse variance weighted	8.55955	10	0.57435	ebi-a-GCST90016990	8CNr14	outcome	|| id:ebi-a-GCST90016990	-0.00566519	0.0214661	0.79779	20.9298
381	ebi-a-GCST90016991	genus Eisenbergiella id.11304	AhiIWL	outcome	|| id:ebi-a-GCST90016991	Inverse variance weighted	11	0.0666581	0.0407387	0.10179	0.83178	-0.0131898	0.146506	1.06893	0.986897	1.15778	ebi-a-GCST90016991	AhiIWL	outcome	|| id:ebi-a-GCST90016991	Inverse variance weighted	3.5751	10	0.964487	ebi-a-GCST90016991	AhiIWL	outcome	|| id:ebi-a-GCST90016991	0.00388364	0.0331302	0.909257	21.0804
382	ebi-a-GCST90016992	genus Enterorhabdus id.820	dD4q6y	outcome	|| id:ebi-a-GCST90016992	Inverse variance weighted	5	-0.0490838	0.0776478	0.5273	0.918302	-0.201273	0.103106	0.952101	0.817689	1.10861	ebi-a-GCST90016992	dD4q6y	outcome	|| id:ebi-a-GCST90016992	Inverse variance weighted	5.14626	4	0.272617	ebi-a-GCST90016992	dD4q6y	outcome	|| id:ebi-a-GCST90016992	0.0386317	0.032193	0.316261	20.9342
383	ebi-a-GCST90016993	genus Erysipelatoclostridium id.11381	uxs0FE	outcome	|| id:ebi-a-GCST90016993	Inverse variance weighted	15	-0.0169773	0.0540941	0.753636	0.944901	-0.123002	0.089047	0.983166	0.884262	1.09313	ebi-a-GCST90016993	uxs0FE	outcome	|| id:ebi-a-GCST90016993	Inverse variance weighted	20.0884	14	0.12738	ebi-a-GCST90016993	uxs0FE	outcome	|| id:ebi-a-GCST90016993	-0.00997447	0.0174696	0.577762	22.1367
384	ebi-a-GCST90016995	genus Escherichia Shigella id.3504	Q5mVIb	outcome	|| id:ebi-a-GCST90016995	Inverse variance weighted	10	-0.0576722	0.0618997	0.35149	0.894112	-0.178996	0.0636512	0.943959	0.83611	1.06572	ebi-a-GCST90016995	Q5mVIb	outcome	|| id:ebi-a-GCST90016995	Inverse variance weighted	7.51682	9	0.583473	ebi-a-GCST90016995	Q5mVIb	outcome	|| id:ebi-a-GCST90016995	-0.0114336	0.0140957	0.440747	20.8524
385	ebi-a-GCST90016996	genus Eubacterium brachy group id.11296	76x79o	outcome	|| id:ebi-a-GCST90016996	Inverse variance weighted	9	0.068588	0.0632209	0.277969	0.863028	-0.055325	0.192501	1.07099	0.946178	1.21228	ebi-a-GCST90016996	76x79o	outcome	|| id:ebi-a-GCST90016996	Inverse variance weighted	20.2113	8	0.00956546	ebi-a-GCST90016996	76x79o	outcome	|| id:ebi-a-GCST90016996	0.0177871	0.0372178	0.647272	20.5667
386	ebi-a-GCST90016997	genus Eubacterium coprostanoligenes group id.11375	WBqSDZ	outcome	|| id:ebi-a-GCST90016997	Inverse variance weighted	12	-0.0965557	0.0769773	0.209719	0.83178	-0.247431	0.0543199	0.907959	0.780804	1.05582	ebi-a-GCST90016997	WBqSDZ	outcome	|| id:ebi-a-GCST90016997	Inverse variance weighted	14.4067	11	0.211299	ebi-a-GCST90016997	WBqSDZ	outcome	|| id:ebi-a-GCST90016997	0.0257407	0.0192429	0.210629	21.9174
387	ebi-a-GCST90016998	genus Eubacterium eligens group id.14372	S3zIf9	outcome	|| id:ebi-a-GCST90016998	Inverse variance weighted	8	-0.00163283	0.0960007	0.98643	0.991265	-0.189794	0.186529	0.998368	0.827129	1.20506	ebi-a-GCST90016998	S3zIf9	outcome	|| id:ebi-a-GCST90016998	Inverse variance weighted	11.1043	7	0.134135	ebi-a-GCST90016998	S3zIf9	outcome	|| id:ebi-a-GCST90016998	-0.0209893	0.0346399	0.566763	20.6903
388	ebi-a-GCST90016999	genus Eubacterium fissicatena group id.14373	anLZ7g	outcome	|| id:ebi-a-GCST90016999	Inverse variance weighted	9	0.0560359	0.0377646	0.137856	0.83178	-0.0179827	0.130054	1.05764	0.982178	1.13889	ebi-a-GCST90016999	anLZ7g	outcome	|| id:ebi-a-GCST90016999	Inverse variance weighted	5.16751	8	0.739532	ebi-a-GCST90016999	anLZ7g	outcome	|| id:ebi-a-GCST90016999	-0.00365693	0.026422	0.893818	21.1596
389	ebi-a-GCST90017000	genus Eubacterium hallii group id.11338	FEKKof	outcome	|| id:ebi-a-GCST90017000	Inverse variance weighted	16	0.0367649	0.0569906	0.518859	0.918302	-0.0749367	0.148466	1.03745	0.927802	1.16005	ebi-a-GCST90017000	FEKKof	outcome	|| id:ebi-a-GCST90017000	Inverse variance weighted	17.54	15	0.287623	ebi-a-GCST90017000	FEKKof	outcome	|| id:ebi-a-GCST90017000	0.0088432	0.00957341	0.371277	20.9783
390	ebi-a-GCST90017001	genus Eubacterium nodatum group id.11297	ebBQC4	outcome	|| id:ebi-a-GCST90017001	Inverse variance weighted	11	0.0278477	0.0309134	0.36768	0.894112	-0.0327426	0.088438	1.02824	0.967788	1.09247	ebi-a-GCST90017001	ebBQC4	outcome	|| id:ebi-a-GCST90017001	Inverse variance weighted	6.10872	10	0.806047	ebi-a-GCST90017001	ebBQC4	outcome	|| id:ebi-a-GCST90017001	0.00474012	0.0199613	0.817614	21.5795
391	ebi-a-GCST90017002	genus Eubacterium oxidoreducens group id.11339	cvNgkE	outcome	|| id:ebi-a-GCST90017002	Inverse variance weighted	4	-0.00834014	0.0654272	0.898567	0.980898	-0.136577	0.119897	0.991695	0.872339	1.12738	ebi-a-GCST90017002	cvNgkE	outcome	|| id:ebi-a-GCST90017002	Inverse variance weighted	3.24661	3	0.355143	ebi-a-GCST90017002	cvNgkE	outcome	|| id:ebi-a-GCST90017002	-0.0180012	0.0259582	0.559726	21.8787
392	ebi-a-GCST90017003	genus Eubacterium rectale group id.14374	pK4xXB	outcome	|| id:ebi-a-GCST90017003	Inverse variance weighted	8	-0.00240229	0.0833522	0.977007	0.991265	-0.165773	0.160968	0.997601	0.847239	1.17465	ebi-a-GCST90017003	pK4xXB	outcome	|| id:ebi-a-GCST90017003	Inverse variance weighted	7.36527	7	0.391863	ebi-a-GCST90017003	pK4xXB	outcome	|| id:ebi-a-GCST90017003	0.0182472	0.0187403	0.367815	21.4805
393	ebi-a-GCST90017004	genus Eubacterium ruminantium group id.11340	dtpKvA	outcome	|| id:ebi-a-GCST90017004	Inverse variance weighted	16	-0.0277192	0.0406146	0.494928	0.918302	-0.107324	0.0518855	0.972661	0.898235	1.05326	ebi-a-GCST90017004	dtpKvA	outcome	|| id:ebi-a-GCST90017004	Inverse variance weighted	16.258	15	0.365118	ebi-a-GCST90017004	dtpKvA	outcome	|| id:ebi-a-GCST90017004	0.0323062	0.0130188	0.0263928	21.3703
394	ebi-a-GCST90017005	genus Eubacterium ventriosum group id.11341	FgbkBu	outcome	|| id:ebi-a-GCST90017005	Inverse variance weighted	14	-0.0188993	0.0764954	0.804858	0.960527	-0.16883	0.131032	0.981278	0.844652	1.14	ebi-a-GCST90017005	FgbkBu	outcome	|| id:ebi-a-GCST90017005	Inverse variance weighted	20.7859	13	0.0772726	ebi-a-GCST90017005	FgbkBu	outcome	|| id:ebi-a-GCST90017005	0.00788812	0.0269113	0.774441	21.5128
395	ebi-a-GCST90017006	genus Eubacterium xylanophilum group id.14375	gVWWyt	outcome	|| id:ebi-a-GCST90017006	Inverse variance weighted	9	-0.200192	0.0747613	0.00741193	0.715337	-0.346724	-0.0536597	0.818574	0.707	0.947755	ebi-a-GCST90017006	gVWWyt	outcome	|| id:ebi-a-GCST90017006	Inverse variance weighted	9.52822	8	0.29971	ebi-a-GCST90017006	gVWWyt	outcome	|| id:ebi-a-GCST90017006	0.00510566	0.0200203	0.806035	21.8579
396	ebi-a-GCST90017007	genus Faecalibacterium id.2057	Au37tw	outcome	|| id:ebi-a-GCST90017007	Inverse variance weighted	10	0.0239673	0.0811183	0.767641	0.953736	-0.135024	0.182959	1.02426	0.873695	1.20077	ebi-a-GCST90017007	Au37tw	outcome	|| id:ebi-a-GCST90017007	Inverse variance weighted	15.9408	9	0.0681276	ebi-a-GCST90017007	Au37tw	outcome	|| id:ebi-a-GCST90017007	-0.0322682	0.0118804	0.0264082	21.0874
397	ebi-a-GCST90017008	genus Family XIII AD3011 group id.11293	BnfeKL	outcome	|| id:ebi-a-GCST90017008	Inverse variance weighted	12	-0.0809964	0.0607633	0.182538	0.83178	-0.200093	0.0380997	0.922197	0.818655	1.03883	ebi-a-GCST90017008	BnfeKL	outcome	|| id:ebi-a-GCST90017008	Inverse variance weighted	10.4141	11	0.493567	ebi-a-GCST90017008	BnfeKL	outcome	|| id:ebi-a-GCST90017008	-0.00160365	0.0241208	0.948303	21.4917
398	ebi-a-GCST90017010	genus Flavonifractor id.2059	AQAb2k	outcome	|| id:ebi-a-GCST90017010	Inverse variance weighted	5	0.0267787	0.0808123	0.740366	0.944901	-0.131613	0.185171	1.02714	0.87668	1.20342	ebi-a-GCST90017010	AQAb2k	outcome	|| id:ebi-a-GCST90017010	Inverse variance weighted	3.08226	4	0.544154	ebi-a-GCST90017010	AQAb2k	outcome	|| id:ebi-a-GCST90017010	-0.0431017	0.027887	0.219923	22.9734
399	ebi-a-GCST90017011	genus Fusicatenibacter id.11305	73ge6l	outcome	|| id:ebi-a-GCST90017011	Inverse variance weighted	17	-0.0859346	0.0733049	0.241081	0.83178	-0.229612	0.0577431	0.917654	0.794842	1.05944	ebi-a-GCST90017011	73ge6l	outcome	|| id:ebi-a-GCST90017011	Inverse variance weighted	26.5505	16	0.0467583	ebi-a-GCST90017011	73ge6l	outcome	|| id:ebi-a-GCST90017011	-0.00530667	0.0195843	0.790111	21.1964
3100	ebi-a-GCST90017012	genus Gordonibacter id.821	6QS6vJ	outcome	|| id:ebi-a-GCST90017012	Inverse variance weighted	10	-0.0246268	0.0340757	0.469858	0.918302	-0.0914151	0.0421614	0.975674	0.912639	1.04306	ebi-a-GCST90017012	6QS6vJ	outcome	|| id:ebi-a-GCST90017012	Inverse variance weighted	7.91037	9	0.543204	ebi-a-GCST90017012	6QS6vJ	outcome	|| id:ebi-a-GCST90017012	-0.0192285	0.0212417	0.391793	20.5296
3101	ebi-a-GCST90017013	genus Haemophilus id.3698	1EaMeZ	outcome	|| id:ebi-a-GCST90017013	Inverse variance weighted	8	-0.0199392	0.0516981	0.69973	0.943009	-0.121267	0.081389	0.980258	0.885797	1.08479	ebi-a-GCST90017013	1EaMeZ	outcome	|| id:ebi-a-GCST90017013	Inverse variance weighted	6.14245	7	0.523219	ebi-a-GCST90017013	1EaMeZ	outcome	|| id:ebi-a-GCST90017013	0.0160803	0.0133581	0.274005	23.5066
3102	ebi-a-GCST90017014	genus Holdemanella id.11393	yvopgl	outcome	|| id:ebi-a-GCST90017014	Inverse variance weighted	11	0.0213587	0.0463668	0.645051	0.918302	-0.0695201	0.112238	1.02159	0.932841	1.11878	ebi-a-GCST90017014	yvopgl	outcome	|| id:ebi-a-GCST90017014	Inverse variance weighted	11.0226	10	0.355758	ebi-a-GCST90017014	yvopgl	outcome	|| id:ebi-a-GCST90017014	-0.0017813	0.0152854	0.909787	21.8129
3103	ebi-a-GCST90017015	genus Holdemania id.2157	eirpZy	outcome	|| id:ebi-a-GCST90017015	Inverse variance weighted	15	-0.0211094	0.0426321	0.620493	0.918302	-0.104668	0.0624495	0.979112	0.900623	1.06444	ebi-a-GCST90017015	eirpZy	outcome	|| id:ebi-a-GCST90017015	Inverse variance weighted	12.3847	14	0.575436	ebi-a-GCST90017015	eirpZy	outcome	|| id:ebi-a-GCST90017015	0.00258442	0.0122955	0.836777	21.857
3104	ebi-a-GCST90017016	genus Howardella id.2000	8zwGkJ	outcome	|| id:ebi-a-GCST90017016	Inverse variance weighted	10	-0.0244023	0.0465079	0.599797	0.918302	-0.115558	0.0667532	0.975893	0.890869	1.06903	ebi-a-GCST90017016	8zwGkJ	outcome	|| id:ebi-a-GCST90017016	Inverse variance weighted	15.0988	9	0.0882585	ebi-a-GCST90017016	8zwGkJ	outcome	|| id:ebi-a-GCST90017016	-0.0154215	0.0308683	0.630813	21.7375
3105	ebi-a-GCST90017017	genus Hungatella id.11306	qfpokl	outcome	|| id:ebi-a-GCST90017017	Inverse variance weighted	5	0.00352895	0.0536605	0.947565	0.985943	-0.101646	0.108704	1.00354	0.90335	1.11483	ebi-a-GCST90017017	qfpokl	outcome	|| id:ebi-a-GCST90017017	Inverse variance weighted	3.66498	4	0.45324	ebi-a-GCST90017017	qfpokl	outcome	|| id:ebi-a-GCST90017017	-0.0698715	0.041727	0.192628	20.4344
3106	ebi-a-GCST90017018	genus Intestinibacter id.11345	ZhJwmM	outcome	|| id:ebi-a-GCST90017018	Inverse variance weighted	14	0.0808218	0.0514091	0.11592	0.83178	-0.0199401	0.181584	1.08418	0.980257	1.19911	ebi-a-GCST90017018	ZhJwmM	outcome	|| id:ebi-a-GCST90017018	Inverse variance weighted	11.6225	13	0.558817	ebi-a-GCST90017018	ZhJwmM	outcome	|| id:ebi-a-GCST90017018	0.0164323	0.0136604	0.252206	21.9879
32	ebi-a-GCST90017019	genus Intestinimonas id.2062	SpeRBD	outcome	|| id:ebi-a-GCST90017019	Inverse variance weighted	17	-0.00868152	0.0481823	0.857011	0.980898	-0.103119	0.0857559	0.991356	0.90202	1.08954	ebi-a-GCST90017019	SpeRBD	outcome	|| id:ebi-a-GCST90017019	Inverse variance weighted	18.3154	16	0.305755	ebi-a-GCST90017019	SpeRBD	outcome	|| id:ebi-a-GCST90017019	-0.00565254	0.0113434	0.625492	21.5368
3108	ebi-a-GCST90017020	genus Lachnoclostridium id.11308	i5Ke4d	outcome	|| id:ebi-a-GCST90017020	Inverse variance weighted	12	-0.0631826	0.0683947	0.355594	0.894112	-0.197236	0.070871	0.938772	0.820997	1.07344	ebi-a-GCST90017020	i5Ke4d	outcome	|| id:ebi-a-GCST90017020	Inverse variance weighted	3.0184	11	0.99048	ebi-a-GCST90017020	i5Ke4d	outcome	|| id:ebi-a-GCST90017020	0.00463262	0.0164736	0.784278	20.9778
33	ebi-a-GCST90017021	genus Lachnospiraceae FCS020 group id.11314	OMr0le	outcome	|| id:ebi-a-GCST90017021	Inverse variance weighted	12	0.0364194	0.0565448	0.519523	0.918302	-0.0744085	0.147247	1.03709	0.928292	1.15864	ebi-a-GCST90017021	OMr0le	outcome	|| id:ebi-a-GCST90017021	Inverse variance weighted	9.61523	11	0.565293	ebi-a-GCST90017021	OMr0le	outcome	|| id:ebi-a-GCST90017021	-0.0113776	0.0106221	0.309285	21.6055
34	ebi-a-GCST90017022	genus Lachnospiraceae NC2004 group id.11316	RTqZv2	outcome	|| id:ebi-a-GCST90017022	Inverse variance weighted	9	-0.0500439	0.0469395	0.286362	0.863028	-0.142045	0.0419574	0.951188	0.867582	1.04285	ebi-a-GCST90017022	RTqZv2	outcome	|| id:ebi-a-GCST90017022	Inverse variance weighted	7.20127	8	0.515081	ebi-a-GCST90017022	RTqZv2	outcome	|| id:ebi-a-GCST90017022	0.0502401	0.0221323	0.0574789	20.7154
35	ebi-a-GCST90017023	genus Lachnospiraceae ND3007 group id.11317	Wftz9L	outcome	|| id:ebi-a-GCST90017023	Inverse variance weighted	3	0.144046	0.277081	0.603155	0.918302	-0.399033	0.687125	1.15494	0.670969	1.98799	ebi-a-GCST90017023	Wftz9L	outcome	|| id:ebi-a-GCST90017023	Inverse variance weighted	7.88907	2	0.0193602	ebi-a-GCST90017023	Wftz9L	outcome	|| id:ebi-a-GCST90017023	0.13894	0.367208	0.769721	20.9361
36	ebi-a-GCST90017024	genus Lachnospiraceae NK4A136 group id.11319	ROopMk	outcome	|| id:ebi-a-GCST90017024	Inverse variance weighted	15	-0.131237	0.0512652	0.0104683	0.715337	-0.231717	-0.0307572	0.87701	0.793171	0.969711	ebi-a-GCST90017024	ROopMk	outcome	|| id:ebi-a-GCST90017024	Inverse variance weighted	13.0841	14	0.519909	ebi-a-GCST90017024	ROopMk	outcome	|| id:ebi-a-GCST90017024	0.00192891	0.00762496	0.804245	21.2407
37	ebi-a-GCST90017025	genus Lachnospiraceae UCG001 id.11321	IaYzrG	outcome	|| id:ebi-a-GCST90017025	Inverse variance weighted	11	-0.0980828	0.053518	0.0668464	0.83178	-0.202978	0.00681256	0.906574	0.816296	1.00684	ebi-a-GCST90017025	IaYzrG	outcome	|| id:ebi-a-GCST90017025	Inverse variance weighted	10.2819	10	0.416121	ebi-a-GCST90017025	IaYzrG	outcome	|| id:ebi-a-GCST90017025	0.0097661	0.0221937	0.670287	22.4094
38	ebi-a-GCST90017026	genus Lachnospiraceae UCG004 id.11324	mdtUhA	outcome	|| id:ebi-a-GCST90017026	Inverse variance weighted	11	0.0864628	0.0661348	0.191087	0.83178	-0.0431615	0.216087	1.09031	0.957757	1.24121	ebi-a-GCST90017026	mdtUhA	outcome	|| id:ebi-a-GCST90017026	Inverse variance weighted	10.8386	10	0.37023	ebi-a-GCST90017026	mdtUhA	outcome	|| id:ebi-a-GCST90017026	0.0164921	0.0175587	0.372123	21.4159
39	ebi-a-GCST90017027	genus Lachnospiraceae UCG008 id.11328	LUfft7	outcome	|| id:ebi-a-GCST90017027	Inverse variance weighted	10	0.00532794	0.0484746	0.912479	0.983418	-0.0896822	0.100338	1.00534	0.914222	1.10554	ebi-a-GCST90017027	LUfft7	outcome	|| id:ebi-a-GCST90017027	Inverse variance weighted	10.2711	9	0.32899	ebi-a-GCST90017027	LUfft7	outcome	|| id:ebi-a-GCST90017027	-0.0395353	0.0327069	0.26126	23.3346
310	ebi-a-GCST90017028	genus Lachnospiraceae UCG010 id.11330	tKmrYo	outcome	|| id:ebi-a-GCST90017028	Inverse variance weighted	10	-0.00965492	0.0730362	0.894831	0.980898	-0.152806	0.133496	0.990392	0.858296	1.14282	ebi-a-GCST90017028	tKmrYo	outcome	|| id:ebi-a-GCST90017028	Inverse variance weighted	13.2635	9	0.151041	ebi-a-GCST90017028	tKmrYo	outcome	|| id:ebi-a-GCST90017028	0.00386288	0.0163434	0.819095	21.7908
311	ebi-a-GCST90017030	genus Lactobacillus id.1837	scmKf8	outcome	|| id:ebi-a-GCST90017030	Inverse variance weighted	10	0.0457908	0.0467298	0.327133	0.889806	-0.0457996	0.137381	1.04686	0.955233	1.14727	ebi-a-GCST90017030	scmKf8	outcome	|| id:ebi-a-GCST90017030	Inverse variance weighted	6.50592	9	0.688409	ebi-a-GCST90017030	scmKf8	outcome	|| id:ebi-a-GCST90017030	0.0119718	0.015377	0.458651	21.9675
312	ebi-a-GCST90017031	genus Lactococcus id.1851	4cadlJ	outcome	|| id:ebi-a-GCST90017031	Inverse variance weighted	8	0.0534152	0.0409682	0.192295	0.83178	-0.0268825	0.133713	1.05487	0.973476	1.14306	ebi-a-GCST90017031	4cadlJ	outcome	|| id:ebi-a-GCST90017031	Inverse variance weighted	4.87363	7	0.675381	ebi-a-GCST90017031	4cadlJ	outcome	|| id:ebi-a-GCST90017031	0.0173516	0.0236328	0.490503	21.7423
313	ebi-a-GCST90017032	genus Marvinbryantia id.2005	0sn8NQ	outcome	|| id:ebi-a-GCST90017032	Inverse variance weighted	10	-0.0368941	0.0670685	0.582254	0.918302	-0.168348	0.0945602	0.963778	0.845059	1.09918	ebi-a-GCST90017032	0sn8NQ	outcome	|| id:ebi-a-GCST90017032	Inverse variance weighted	10.4864	9	0.312563	ebi-a-GCST90017032	0sn8NQ	outcome	|| id:ebi-a-GCST90017032	-0.00485152	0.023619	0.842384	22.0205
314	ebi-a-GCST90017033	genus Methanobrevibacter id.123	ysaOMN	outcome	|| id:ebi-a-GCST90017033	Inverse variance weighted	6	-0.0931716	0.0683576	0.172881	0.83178	-0.227152	0.0408092	0.911037	0.796799	1.04165	ebi-a-GCST90017033	ysaOMN	outcome	|| id:ebi-a-GCST90017033	Inverse variance weighted	12.5643	5	0.027822	ebi-a-GCST90017033	ysaOMN	outcome	|| id:ebi-a-GCST90017033	0.0117685	0.0406709	0.786685	21.3894
315	ebi-a-GCST90017034	genus Odoribacter id.952	39sp8K	outcome	|| id:ebi-a-GCST90017034	Inverse variance weighted	6	0.0481847	0.0959944	0.615701	0.918302	-0.139964	0.236334	1.04936	0.869389	1.2666	ebi-a-GCST90017034	39sp8K	outcome	|| id:ebi-a-GCST90017034	Inverse variance weighted	5.78454	5	0.327752	ebi-a-GCST90017034	39sp8K	outcome	|| id:ebi-a-GCST90017034	-0.00994491	0.0289389	0.748412	20.6458
316	ebi-a-GCST90017035	genus Olsenella id.822	PhsG7E	outcome	|| id:ebi-a-GCST90017035	Inverse variance weighted	11	-0.0710285	0.0335127	0.0340525	0.791648	-0.136713	-0.00534358	0.931435	0.87222	0.994671	ebi-a-GCST90017035	PhsG7E	outcome	|| id:ebi-a-GCST90017035	Inverse variance weighted	10.1214	10	0.429909	ebi-a-GCST90017035	PhsG7E	outcome	|| id:ebi-a-GCST90017035	0.0360391	0.0163949	0.0555046	21.4057
3	ebi-a-GCST90017036	genus Oscillibacter id.2063	M9AYtI	outcome	|| id:ebi-a-GCST90017036	Inverse variance weighted	14	-0.0286628	0.0612716	0.639929	0.918302	-0.148755	0.0914296	0.971744	0.86178	1.09574	ebi-a-GCST90017036	M9AYtI	outcome	|| id:ebi-a-GCST90017036	Inverse variance weighted	24.3812	13	0.0277996	ebi-a-GCST90017036	M9AYtI	outcome	|| id:ebi-a-GCST90017036	-0.000531046	0.021899	0.981052	22.2055
31	ebi-a-GCST90017037	genus Oscillospira id.2064	E5M1JO	outcome	|| id:ebi-a-GCST90017037	Inverse variance weighted	8	-0.0627412	0.0946241	0.507294	0.918302	-0.248204	0.122722	0.939187	0.7802	1.13057	ebi-a-GCST90017037	E5M1JO	outcome	|| id:ebi-a-GCST90017037	Inverse variance weighted	15.5294	7	0.0297813	ebi-a-GCST90017037	E5M1JO	outcome	|| id:ebi-a-GCST90017037	0.0341786	0.037916	0.402093	21.1987
32	ebi-a-GCST90017038	genus Oxalobacter id.2978	XTaAaE	outcome	|| id:ebi-a-GCST90017038	Inverse variance weighted	10	-0.0231868	0.0421081	0.581873	0.918302	-0.105719	0.059345	0.97708	0.899678	1.06114	ebi-a-GCST90017038	XTaAaE	outcome	|| id:ebi-a-GCST90017038	Inverse variance weighted	12.0722	9	0.20927	ebi-a-GCST90017038	XTaAaE	outcome	|| id:ebi-a-GCST90017038	0.0132391	0.0310624	0.681191	23.6456
33	ebi-a-GCST90017039	genus Parabacteroides id.954	LTvGOb	outcome	|| id:ebi-a-GCST90017039	Inverse variance weighted	5	-0.197072	0.0927644	0.0336337	0.791648	-0.37889	-0.0152538	0.821132	0.684621	0.984862	ebi-a-GCST90017039	LTvGOb	outcome	|| id:ebi-a-GCST90017039	Inverse variance weighted	3.98488	4	0.408055	ebi-a-GCST90017039	LTvGOb	outcome	|| id:ebi-a-GCST90017039	0.00876136	0.0303691	0.791752	22.4037
34	ebi-a-GCST90017040	genus Paraprevotella id.962	bfc1Bd	outcome	|| id:ebi-a-GCST90017040	Inverse variance weighted	10	0.00575192	0.0455696	0.899556	0.980898	-0.0835644	0.0950683	1.00577	0.919832	1.09973	ebi-a-GCST90017040	bfc1Bd	outcome	|| id:ebi-a-GCST90017040	Inverse variance weighted	5.05009	9	0.82992	ebi-a-GCST90017040	bfc1Bd	outcome	|| id:ebi-a-GCST90017040	0.00710902	0.0169544	0.686028	22.5541
35	ebi-a-GCST90017041	genus Parasutterella id.2892	NW3vmV	outcome	|| id:ebi-a-GCST90017041	Inverse variance weighted	13	-0.0471446	0.0492622	0.33856	0.889806	-0.143699	0.0494093	0.953949	0.866149	1.05065	ebi-a-GCST90017041	NW3vmV	outcome	|| id:ebi-a-GCST90017041	Inverse variance weighted	5.33675	12	0.945775	ebi-a-GCST90017041	NW3vmV	outcome	|| id:ebi-a-GCST90017041	-0.00354472	0.0115175	0.764008	22.363
36	ebi-a-GCST90017042	genus Peptococcus id.2037	qgqRaz	outcome	|| id:ebi-a-GCST90017042	Inverse variance weighted	12	0.0247711	0.0534771	0.643214	0.918302	-0.080044	0.129586	1.02508	0.923076	1.13836	ebi-a-GCST90017042	qgqRaz	outcome	|| id:ebi-a-GCST90017042	Inverse variance weighted	21.5192	11	0.0283738	ebi-a-GCST90017042	qgqRaz	outcome	|| id:ebi-a-GCST90017042	0.00467442	0.0283639	0.872384	22.5685
37	ebi-a-GCST90017043	genus Phascolarctobacterium id.2168	JsYELO	outcome	|| id:ebi-a-GCST90017043	Inverse variance weighted	8	0.100743	0.0752306	0.180531	0.83178	-0.0467091	0.248195	1.10599	0.954365	1.28171	ebi-a-GCST90017043	JsYELO	outcome	|| id:ebi-a-GCST90017043	Inverse variance weighted	8.14496	7	0.319985	ebi-a-GCST90017043	JsYELO	outcome	|| id:ebi-a-GCST90017043	0.0180533	0.0306372	0.577184	21.532
38	ebi-a-GCST90017044	genus Prevotella7 id.11182	ugiW6A	outcome	|| id:ebi-a-GCST90017044	Inverse variance weighted	11	-0.0158424	0.033151	0.632731	0.918302	-0.0808184	0.0491335	0.984282	0.922361	1.05036	ebi-a-GCST90017044	ugiW6A	outcome	|| id:ebi-a-GCST90017044	Inverse variance weighted	9.12456	10	0.520325	ebi-a-GCST90017044	ugiW6A	outcome	|| id:ebi-a-GCST90017044	-0.0172011	0.0284471	0.560332	21.1074
39	ebi-a-GCST90017045	genus Prevotella9 id.11183	p8cEA6	outcome	|| id:ebi-a-GCST90017045	Inverse variance weighted	13	-0.0429787	0.0503429	0.39326	0.916454	-0.141651	0.0556933	0.957932	0.867924	1.05727	ebi-a-GCST90017045	p8cEA6	outcome	|| id:ebi-a-GCST90017045	Inverse variance weighted	12.9727	12	0.371027	ebi-a-GCST90017045	p8cEA6	outcome	|| id:ebi-a-GCST90017045	-0.00783821	0.0153665	0.620072	21.1629
310	ebi-a-GCST90017046	genus Rikenellaceae RC9 gut group id.11191	YsCsxw	outcome	|| id:ebi-a-GCST90017046	Inverse variance weighted	11	0.0562253	0.0390994	0.150431	0.83178	-0.0204095	0.13286	1.05784	0.979797	1.14209	ebi-a-GCST90017046	YsCsxw	outcome	|| id:ebi-a-GCST90017046	Inverse variance weighted	14.6712	10	0.144516	ebi-a-GCST90017046	YsCsxw	outcome	|| id:ebi-a-GCST90017046	0.0243904	0.0350176	0.503695	21.1736
311	ebi-a-GCST90017047	genus Romboutsia id.11347	JKxB3e	outcome	|| id:ebi-a-GCST90017047	Inverse variance weighted	13	0.0454923	0.0538102	0.397875	0.916454	-0.0599756	0.15096	1.04654	0.941788	1.16295	ebi-a-GCST90017047	JKxB3e	outcome	|| id:ebi-a-GCST90017047	Inverse variance weighted	9.84458	12	0.629594	ebi-a-GCST90017047	JKxB3e	outcome	|| id:ebi-a-GCST90017047	0.00563583	0.0117923	0.64206	21.428
312	ebi-a-GCST90017048	genus Roseburia id.2012	OEYUFn	outcome	|| id:ebi-a-GCST90017048	Inverse variance weighted	12	-0.0205174	0.0657976	0.755173	0.944901	-0.149481	0.108446	0.979692	0.861155	1.11454	ebi-a-GCST90017048	OEYUFn	outcome	|| id:ebi-a-GCST90017048	Inverse variance weighted	7.55975	11	0.752113	ebi-a-GCST90017048	OEYUFn	outcome	|| id:ebi-a-GCST90017048	0.00525637	0.0141872	0.718736	20.7202
313	ebi-a-GCST90017049	genus Ruminiclostridium5 id.11355	LNqOS8	outcome	|| id:ebi-a-GCST90017049	Inverse variance weighted	11	0.0983282	0.0704188	0.162614	0.83178	-0.0396926	0.236349	1.10332	0.961085	1.26662	ebi-a-GCST90017049	LNqOS8	outcome	|| id:ebi-a-GCST90017049	Inverse variance weighted	6.86869	10	0.737781	ebi-a-GCST90017049	LNqOS8	outcome	|| id:ebi-a-GCST90017049	-0.0319758	0.0181394	0.111772	21.4624
314	ebi-a-GCST90017050	genus Ruminiclostridium6 id.11356	2Iivoz	outcome	|| id:ebi-a-GCST90017050	Inverse variance weighted	16	-0.072644	0.0485426	0.134524	0.83178	-0.167788	0.0224995	0.929932	0.845533	1.02275	ebi-a-GCST90017050	2Iivoz	outcome	|| id:ebi-a-GCST90017050	Inverse variance weighted	14.2327	15	0.507962	ebi-a-GCST90017050	2Iivoz	outcome	|| id:ebi-a-GCST90017050	-0.00540393	0.0109526	0.629386	21.2842
315	ebi-a-GCST90017051	genus Ruminiclostridium9 id.11357	FqC8QK	outcome	|| id:ebi-a-GCST90017051	Inverse variance weighted	8	-0.0362021	0.103619	0.726807	0.943009	-0.239296	0.166891	0.964445	0.787182	1.18163	ebi-a-GCST90017051	FqC8QK	outcome	|| id:ebi-a-GCST90017051	Inverse variance weighted	11.1332	7	0.132913	ebi-a-GCST90017051	FqC8QK	outcome	|| id:ebi-a-GCST90017051	-0.0186408	0.0343119	0.60652	21.1462
316	ebi-a-GCST90017052	genus Ruminococcaceae NK4A214 group id.11358	gkSg92	outcome	|| id:ebi-a-GCST90017052	Inverse variance weighted	13	-0.0385766	0.0628802	0.53955	0.918302	-0.161822	0.0846686	0.962158	0.850593	1.08836	ebi-a-GCST90017052	gkSg92	outcome	|| id:ebi-a-GCST90017052	Inverse variance weighted	9.74679	12	0.638163	ebi-a-GCST90017052	gkSg92	outcome	|| id:ebi-a-GCST90017052	-0.0121867	0.0156175	0.451664	21.6608
317	ebi-a-GCST90017053	genus Ruminococcaceae UCG002 id.11360	hes5es	outcome	|| id:ebi-a-GCST90017053	Inverse variance weighted	20	0.0368161	0.0536907	0.492899	0.918302	-0.0684178	0.14205	1.0375	0.93387	1.15263	ebi-a-GCST90017053	hes5es	outcome	|| id:ebi-a-GCST90017053	Inverse variance weighted	23.1707	19	0.229909	ebi-a-GCST90017053	hes5es	outcome	|| id:ebi-a-GCST90017053	0.013415	0.0111785	0.245668	21.2668
318	ebi-a-GCST90017054	genus Ruminococcaceae UCG003 id.11361	JGQ67Y	outcome	|| id:ebi-a-GCST90017054	Inverse variance weighted	11	-0.0550994	0.0747339	0.460956	0.918302	-0.201578	0.0913791	0.946391	0.81744	1.09568	ebi-a-GCST90017054	JGQ67Y	outcome	|| id:ebi-a-GCST90017054	Inverse variance weighted	14.617	10	0.146663	ebi-a-GCST90017054	JGQ67Y	outcome	|| id:ebi-a-GCST90017054	0.00331487	0.0180458	0.858327	22.97
319	ebi-a-GCST90017055	genus Ruminococcaceae UCG004 id.11362	v0yU1F	outcome	|| id:ebi-a-GCST90017055	Inverse variance weighted	11	0.0531738	0.0532159	0.317693	0.889806	-0.0511293	0.157477	1.05461	0.950156	1.17055	ebi-a-GCST90017055	v0yU1F	outcome	|| id:ebi-a-GCST90017055	Inverse variance weighted	10.4997	10	0.397799	ebi-a-GCST90017055	v0yU1F	outcome	|| id:ebi-a-GCST90017055	0.0143688	0.0253821	0.585162	21.5671
320	ebi-a-GCST90017056	genus Ruminococcaceae UCG005 id.11363	YgIkFH	outcome	|| id:ebi-a-GCST90017056	Inverse variance weighted	13	0.0877799	0.0583919	0.132764	0.83178	-0.0266682	0.202228	1.09175	0.973684	1.22413	ebi-a-GCST90017056	YgIkFH	outcome	|| id:ebi-a-GCST90017056	Inverse variance weighted	5.62467	12	0.933809	ebi-a-GCST90017056	YgIkFH	outcome	|| id:ebi-a-GCST90017056	-0.0192951	0.0132773	0.174083	21.3864
321	ebi-a-GCST90017057	genus Ruminococcaceae UCG009 id.11366	6MJdDN	outcome	|| id:ebi-a-GCST90017057	Inverse variance weighted	11	-0.000943806	0.0517055	0.985437	0.991265	-0.102287	0.100399	0.999057	0.902771	1.10561	ebi-a-GCST90017057	6MJdDN	outcome	|| id:ebi-a-GCST90017057	Inverse variance weighted	12.2589	10	0.268104	ebi-a-GCST90017057	6MJdDN	outcome	|| id:ebi-a-GCST90017057	-0.0267636	0.0199653	0.212934	21.0315
322	ebi-a-GCST90017058	genus Ruminococcaceae UCG010 id.11367	vLkNIc	outcome	|| id:ebi-a-GCST90017058	Inverse variance weighted	6	-0.0226705	0.0882957	0.797367	0.960527	-0.19573	0.150389	0.977585	0.822234	1.16229	ebi-a-GCST90017058	vLkNIc	outcome	|| id:ebi-a-GCST90017058	Inverse variance weighted	5.60013	5	0.347091	ebi-a-GCST90017058	vLkNIc	outcome	|| id:ebi-a-GCST90017058	-0.0164942	0.0212139	0.480273	21.4325
323	ebi-a-GCST90017059	genus Ruminococcaceae UCG011 id.11368	XYD82p	outcome	|| id:ebi-a-GCST90017059	Inverse variance weighted	7	-0.0163318	0.0394959	0.679235	0.934518	-0.0937437	0.0610801	0.983801	0.910516	1.06298	ebi-a-GCST90017059	XYD82p	outcome	|| id:ebi-a-GCST90017059	Inverse variance weighted	6.14739	6	0.406883	ebi-a-GCST90017059	XYD82p	outcome	|| id:ebi-a-GCST90017059	-0.00764381	0.0276941	0.793586	22.7065
324	ebi-a-GCST90017060	genus Ruminococcaceae UCG013 id.11370	6ftLYG	outcome	|| id:ebi-a-GCST90017060	Inverse variance weighted	11	-0.104264	0.066113	0.114781	0.83178	-0.233846	0.025317	0.900987	0.791484	1.02564	ebi-a-GCST90017060	6ftLYG	outcome	|| id:ebi-a-GCST90017060	Inverse variance weighted	8.26462	10	0.603007	ebi-a-GCST90017060	6ftLYG	outcome	|| id:ebi-a-GCST90017060	-0.0145952	0.0129385	0.288474	21.7969
325	ebi-a-GCST90017061	genus Ruminococcaceae UCG014 id.11371	SS3VWe	outcome	|| id:ebi-a-GCST90017061	Inverse variance weighted	11	-0.0336078	0.0757665	0.657353	0.926816	-0.18211	0.114894	0.966951	0.83351	1.12176	ebi-a-GCST90017061	SS3VWe	outcome	|| id:ebi-a-GCST90017061	Inverse variance weighted	15.2014	10	0.124891	ebi-a-GCST90017061	SS3VWe	outcome	|| id:ebi-a-GCST90017061	0.0281426	0.0143514	0.0815188	21.4405
326	ebi-a-GCST90017063	genus Ruminococcus2 id.11374	0mBBDm	outcome	|| id:ebi-a-GCST90017063	Inverse variance weighted	15	0.00443988	0.0645717	0.945182	0.985943	-0.122121	0.131	1.00445	0.885042	1.13997	ebi-a-GCST90017063	0mBBDm	outcome	|| id:ebi-a-GCST90017063	Inverse variance weighted	19.9171	14	0.132776	ebi-a-GCST90017063	0mBBDm	outcome	|| id:ebi-a-GCST90017063	0.0271698	0.0109165	0.0271529	21.1499
327	ebi-a-GCST90017064	genus Ruminococcus gauvreauii group id.11342	IlPryQ	outcome	|| id:ebi-a-GCST90017064	Inverse variance weighted	11	-0.0128215	0.063908	0.840992	0.980898	-0.138081	0.112438	0.98726	0.871028	1.119	ebi-a-GCST90017064	IlPryQ	outcome	|| id:ebi-a-GCST90017064	Inverse variance weighted	7.43052	10	0.684272	ebi-a-GCST90017064	IlPryQ	outcome	|| id:ebi-a-GCST90017064	-0.0142776	0.0202593	0.4988	21.9697
328	ebi-a-GCST90017065	genus Ruminococcus gnavus group id.14376	FZbrJk	outcome	|| id:ebi-a-GCST90017065	Inverse variance weighted	12	-0.0436258	0.043336	0.314086	0.889806	-0.128564	0.0413128	0.957312	0.879357	1.04218	ebi-a-GCST90017065	FZbrJk	outcome	|| id:ebi-a-GCST90017065	Inverse variance weighted	12.3069	11	0.341019	ebi-a-GCST90017065	FZbrJk	outcome	|| id:ebi-a-GCST90017065	-0.00669507	0.0221748	0.768897	21.8977
329	ebi-a-GCST90017066	genus Ruminococcus torques group id.14377	uiRRCw	outcome	|| id:ebi-a-GCST90017066	Inverse variance weighted	9	-0.0811749	0.0726165	0.263628	0.83178	-0.223503	0.0611534	0.922032	0.799712	1.06306	ebi-a-GCST90017066	uiRRCw	outcome	|| id:ebi-a-GCST90017066	Inverse variance weighted	4.125	8	0.845673	ebi-a-GCST90017066	uiRRCw	outcome	|| id:ebi-a-GCST90017066	-0.0118163	0.0124869	0.375512	21.7392
330	ebi-a-GCST90017067	genus Sellimonas id.14369	NOrfu4	outcome	|| id:ebi-a-GCST90017067	Inverse variance weighted	9	0.0249128	0.0346463	0.472104	0.918302	-0.042994	0.0928196	1.02523	0.957917	1.09726	ebi-a-GCST90017067	NOrfu4	outcome	|| id:ebi-a-GCST90017067	Inverse variance weighted	2.74084	8	0.949554	ebi-a-GCST90017067	NOrfu4	outcome	|| id:ebi-a-GCST90017067	-0.00925912	0.0283851	0.753811	22.1583
331	ebi-a-GCST90017068	genus Senegalimassilia id.11160	dwshRG	outcome	|| id:ebi-a-GCST90017068	Inverse variance weighted	5	0.100205	0.0816655	0.219815	0.83178	-0.0598591	0.26027	1.1054	0.941897	1.29728	ebi-a-GCST90017068	dwshRG	outcome	|| id:ebi-a-GCST90017068	Inverse variance weighted	6.15891	4	0.187591	ebi-a-GCST90017068	dwshRG	outcome	|| id:ebi-a-GCST90017068	0.0132829	0.0298188	0.686176	20.9433
332	ebi-a-GCST90017069	genus Slackia id.825	GTUYsX	outcome	|| id:ebi-a-GCST90017069	Inverse variance weighted	6	-0.0436735	0.0577166	0.449236	0.918302	-0.156798	0.0694511	0.957266	0.854877	1.07192	ebi-a-GCST90017069	GTUYsX	outcome	|| id:ebi-a-GCST90017069	Inverse variance weighted	0.154169	5	0.99953	ebi-a-GCST90017069	GTUYsX	outcome	|| id:ebi-a-GCST90017069	-0.00111946	0.032946	0.974522	21.9702
333	ebi-a-GCST90017070	genus Streptococcus id.1853	lS2X1W	outcome	|| id:ebi-a-GCST90017070	Inverse variance weighted	14	-0.0358699	0.060415	0.552696	0.918302	-0.154283	0.0825435	0.964766	0.857029	1.08605	ebi-a-GCST90017070	lS2X1W	outcome	|| id:ebi-a-GCST90017070	Inverse variance weighted	12.1799	13	0.512952	ebi-a-GCST90017070	lS2X1W	outcome	|| id:ebi-a-GCST90017070	-0.0195173	0.0181317	0.302906	21.7099
334	ebi-a-GCST90017071	genus Subdoligranulum id.2070	W5QAdN	outcome	|| id:ebi-a-GCST90017071	Inverse variance weighted	11	0.00779664	0.0746116	0.916775	0.983418	-0.138442	0.154035	1.00783	0.870714	1.16653	ebi-a-GCST90017071	W5QAdN	outcome	|| id:ebi-a-GCST90017071	Inverse variance weighted	12.5283	10	0.251252	ebi-a-GCST90017071	W5QAdN	outcome	|| id:ebi-a-GCST90017071	0.000142746	0.0144287	0.992322	21.2356
335	ebi-a-GCST90017072	genus Sutterella id.2896	EEnoBT	outcome	|| id:ebi-a-GCST90017072	Inverse variance weighted	12	0.0242529	0.0693888	0.726697	0.943009	-0.111749	0.160255	1.02455	0.894269	1.17381	ebi-a-GCST90017072	EEnoBT	outcome	|| id:ebi-a-GCST90017072	Inverse variance weighted	15.0537	11	0.18005	ebi-a-GCST90017072	EEnoBT	outcome	|| id:ebi-a-GCST90017072	0.0120645	0.0238309	0.623652	21.0473
336	ebi-a-GCST90017073	genus Terrisporobacter id.11348	BZdxHZ	outcome	|| id:ebi-a-GCST90017073	Inverse variance weighted	5	-0.0112697	0.0621647	0.856141	0.980898	-0.133113	0.110573	0.988794	0.875366	1.11692	ebi-a-GCST90017073	BZdxHZ	outcome	|| id:ebi-a-GCST90017073	Inverse variance weighted	3.6799	4	0.451056	ebi-a-GCST90017073	BZdxHZ	outcome	|| id:ebi-a-GCST90017073	-0.00439145	0.0197445	0.838274	21.1302
337	ebi-a-GCST90017074	genus Turicibacter id.2162	l7iM5v	outcome	|| id:ebi-a-GCST90017074	Inverse variance weighted	9	-0.0360611	0.0734712	0.623554	0.918302	-0.180065	0.107942	0.964581	0.835216	1.11398	ebi-a-GCST90017074	l7iM5v	outcome	|| id:ebi-a-GCST90017074	Inverse variance weighted	14.2995	8	0.0742854	ebi-a-GCST90017074	l7iM5v	outcome	|| id:ebi-a-GCST90017074	-0.0117653	0.0327479	0.729987	22.543
338	ebi-a-GCST90017075	genus Tyzzerella3 id.11335	Jq5cLM	outcome	|| id:ebi-a-GCST90017075	Inverse variance weighted	12	-0.0669815	0.0412205	0.104172	0.83178	-0.147774	0.0138106	0.935212	0.862626	1.01391	ebi-a-GCST90017075	Jq5cLM	outcome	|| id:ebi-a-GCST90017075	Inverse variance weighted	13.9926	11	0.233404	ebi-a-GCST90017075	Jq5cLM	outcome	|| id:ebi-a-GCST90017075	0.0430549	0.0305112	0.188556	23.0544
339	ebi-a-GCST90017076	unknown genus id.1000000073	C2s7iM	outcome	|| id:ebi-a-GCST90017076	Inverse variance weighted	15	0.0031733	0.0606435	0.958268	0.985943	-0.115688	0.122034	1.00318	0.890753	1.12979	ebi-a-GCST90017076	C2s7iM	outcome	|| id:ebi-a-GCST90017076	Inverse variance weighted	24.3298	14	0.0417893	ebi-a-GCST90017076	C2s7iM	outcome	|| id:ebi-a-GCST90017076	-0.0178286	0.0153226	0.265517	22.0254
340	ebi-a-GCST90017077	unknown genus id.1000001215	2uOdNr	outcome	|| id:ebi-a-GCST90017077	Inverse variance weighted	9	0.04134	0.0654383	0.527557	0.918302	-0.0869191	0.169599	1.04221	0.916751	1.18483	ebi-a-GCST90017077	2uOdNr	outcome	|| id:ebi-a-GCST90017077	Inverse variance weighted	18.9556	8	0.015099	ebi-a-GCST90017077	2uOdNr	outcome	|| id:ebi-a-GCST90017077	0.005825	0.0230752	0.807957	22.3207
341	ebi-a-GCST90017078	unknown genus id.1000005472	84XLJp	outcome	|| id:ebi-a-GCST90017078	Inverse variance weighted	13	0.0657002	0.0489456	0.179495	0.83178	-0.0302331	0.161633	1.06791	0.970219	1.17543	ebi-a-GCST90017078	84XLJp	outcome	|| id:ebi-a-GCST90017078	Inverse variance weighted	8.92715	12	0.70914	ebi-a-GCST90017078	84XLJp	outcome	|| id:ebi-a-GCST90017078	0.0107322	0.0121529	0.396075	20.4961
342	ebi-a-GCST90017079	unknown genus id.1000005479	9EhsF8	outcome	|| id:ebi-a-GCST90017079	Inverse variance weighted	9	-0.0587917	0.0505916	0.245201	0.83178	-0.157951	0.0403679	0.942903	0.853891	1.04119	ebi-a-GCST90017079	9EhsF8	outcome	|| id:ebi-a-GCST90017079	Inverse variance weighted	6.37794	8	0.604976	ebi-a-GCST90017079	9EhsF8	outcome	|| id:ebi-a-GCST90017079	0.0171361	0.0215065	0.451748	22.6622
3	ebi-a-GCST90017080	unknown genus id.1000006162	K8fN16	outcome	|| id:ebi-a-GCST90017080	Inverse variance weighted	13	0.0688242	0.0357282	0.0540638	0.791648	-0.00120314	0.138851	1.07125	0.998798	1.14895	ebi-a-GCST90017080	K8fN16	outcome	|| id:ebi-a-GCST90017080	Inverse variance weighted	12.4206	12	0.412517	ebi-a-GCST90017080	K8fN16	outcome	|| id:ebi-a-GCST90017080	0.00955039	0.0173223	0.592427	22.4344
31	ebi-a-GCST90017081	unknown genus id.1868	MZy98w	outcome	|| id:ebi-a-GCST90017081	Inverse variance weighted	11	0.0360092	0.0716338	0.615187	0.918302	-0.104393	0.176411	1.03667	0.900871	1.19293	ebi-a-GCST90017081	MZy98w	outcome	|| id:ebi-a-GCST90017081	Inverse variance weighted	19.726	10	0.031953	ebi-a-GCST90017081	MZy98w	outcome	|| id:ebi-a-GCST90017081	-0.00682016	0.0213202	0.756351	22.6749
32	ebi-a-GCST90017082	unknown genus id.2001	OwMDhk	outcome	|| id:ebi-a-GCST90017082	Inverse variance weighted	10	0.00766026	0.0543153	0.887844	0.980898	-0.0987978	0.114118	1.00769	0.905926	1.12088	ebi-a-GCST90017082	OwMDhk	outcome	|| id:ebi-a-GCST90017082	Inverse variance weighted	4.37182	9	0.885282	ebi-a-GCST90017082	OwMDhk	outcome	|| id:ebi-a-GCST90017082	-0.0059564	0.016838	0.73267	21.2011
33	ebi-a-GCST90017083	unknown genus id.2041	OKDbGr	outcome	|| id:ebi-a-GCST90017083	Inverse variance weighted	10	-0.0210089	0.0586956	0.720396	0.943009	-0.136052	0.0940345	0.97921	0.872797	1.0986	ebi-a-GCST90017083	OKDbGr	outcome	|| id:ebi-a-GCST90017083	Inverse variance weighted	12.8399	9	0.169987	ebi-a-GCST90017083	OKDbGr	outcome	|| id:ebi-a-GCST90017083	-0.00931347	0.0175078	0.609204	21.6013
34	ebi-a-GCST90017084	unknown genus id.2071	wMmFEb	outcome	|| id:ebi-a-GCST90017084	Inverse variance weighted	15	0.0597174	0.0580365	0.303498	0.876297	-0.0540343	0.173469	1.06154	0.9474	1.18942	ebi-a-GCST90017084	wMmFEb	outcome	|| id:ebi-a-GCST90017084	Inverse variance weighted	16.9455	14	0.259091	ebi-a-GCST90017084	wMmFEb	outcome	|| id:ebi-a-GCST90017084	-0.0262051	0.023272	0.280509	21.88
35	ebi-a-GCST90017085	unknown genus id.2755	wbFDLF	outcome	|| id:ebi-a-GCST90017085	Inverse variance weighted	12	-0.0631829	0.0476088	0.184466	0.83178	-0.156496	0.0301303	0.938772	0.855135	1.03059	ebi-a-GCST90017085	wbFDLF	outcome	|| id:ebi-a-GCST90017085	Inverse variance weighted	9.6475	11	0.562345	ebi-a-GCST90017085	wbFDLF	outcome	|| id:ebi-a-GCST90017085	0.011016	0.02015	0.596573	21.2464
36	ebi-a-GCST90017086	unknown genus id.826	BDWFCq	outcome	|| id:ebi-a-GCST90017086	Inverse variance weighted	14	0.123853	0.0561403	0.0273752	0.791648	0.0138176	0.233888	1.13185	1.01391	1.2635	ebi-a-GCST90017086	BDWFCq	outcome	|| id:ebi-a-GCST90017086	Inverse variance weighted	14.4446	13	0.343297	ebi-a-GCST90017086	BDWFCq	outcome	|| id:ebi-a-GCST90017086	-0.0127265	0.0141369	0.385706	21.2854
37	ebi-a-GCST90017087	unknown genus id.959	7FDj8t	outcome	|| id:ebi-a-GCST90017087	Inverse variance weighted	11	-0.0400766	0.0382454	0.294693	0.863028	-0.115038	0.0348842	0.960716	0.891333	1.0355	ebi-a-GCST90017087	7FDj8t	outcome	|| id:ebi-a-GCST90017087	Inverse variance weighted	9.63629	10	0.472961	ebi-a-GCST90017087	7FDj8t	outcome	|| id:ebi-a-GCST90017087	0.0029703	0.0255028	0.909838	21.2988
38	ebi-a-GCST90017088	genus Veillonella id.2198	q4gc6D	outcome	|| id:ebi-a-GCST90017088	Inverse variance weighted	8	-0.0202395	0.0860202	0.813986	0.96455	-0.188839	0.14836	0.979964	0.82792	1.15993	ebi-a-GCST90017088	q4gc6D	outcome	|| id:ebi-a-GCST90017088	Inverse variance weighted	14.088	7	0.0496385	ebi-a-GCST90017088	q4gc6D	outcome	|| id:ebi-a-GCST90017088	0.0107879	0.0375936	0.783795	20.9737
39	ebi-a-GCST90017089	genus Victivallis id.2256	xDFDbc	outcome	|| id:ebi-a-GCST90017089	Inverse variance weighted	9	-0.0176393	0.035079	0.615074	0.918302	-0.0863941	0.0511156	0.982515	0.917233	1.05244	ebi-a-GCST90017089	xDFDbc	outcome	|| id:ebi-a-GCST90017089	Inverse variance weighted	6.12866	8	0.632823	ebi-a-GCST90017089	xDFDbc	outcome	|| id:ebi-a-GCST90017089	0.0237113	0.0333967	0.500673	21.3618
310	ebi-a-GCST90017090	order Actinomycetales id.420	j4ErJi	outcome	|| id:ebi-a-GCST90017090	Inverse variance weighted	5	0.0482766	0.0720492	0.502826	0.918302	-0.0929398	0.189493	1.04946	0.911248	1.20864	ebi-a-GCST90017090	j4ErJi	outcome	|| id:ebi-a-GCST90017090	Inverse variance weighted	4.87546	4	0.300317	ebi-a-GCST90017090	j4ErJi	outcome	|| id:ebi-a-GCST90017090	-0.0218729	0.0173603	0.296788	21.2621
311	ebi-a-GCST90017091	order Bacillales id.1674	GcN6i0	outcome	|| id:ebi-a-GCST90017091	Inverse variance weighted	8	0.0325155	0.0363258	0.370729	0.894112	-0.038683	0.103714	1.03305	0.962056	1.10928	ebi-a-GCST90017091	GcN6i0	outcome	|| id:ebi-a-GCST90017091	Inverse variance weighted	3.48095	7	0.837239	ebi-a-GCST90017091	GcN6i0	outcome	|| id:ebi-a-GCST90017091	0.00743769	0.0231152	0.758545	20.9864
312	ebi-a-GCST90017092	order Bacteroidales id.913	jjJ752	outcome	|| id:ebi-a-GCST90017092	Inverse variance weighted	15	0.100598	0.0623508	0.106655	0.83178	-0.0216101	0.222805	1.10583	0.978622	1.24958	ebi-a-GCST90017092	jjJ752	outcome	|| id:ebi-a-GCST90017092	Inverse variance weighted	17.0761	14	0.252143	ebi-a-GCST90017092	jjJ752	outcome	|| id:ebi-a-GCST90017092	-0.00371863	0.0104385	0.727374	21.0334
313	ebi-a-GCST90017093	order Bifidobacteriales id.432	VTJYew	outcome	|| id:ebi-a-GCST90017093	Inverse variance weighted	12	0.0987751	0.0751346	0.188631	0.83178	-0.0484888	0.246039	1.10382	0.952668	1.27895	ebi-a-GCST90017093	VTJYew	outcome	|| id:ebi-a-GCST90017093	Inverse variance weighted	17.9362	11	0.0830727	ebi-a-GCST90017093	VTJYew	outcome	|| id:ebi-a-GCST90017093	-0.0114438	0.0182454	0.544573	26.792
314	ebi-a-GCST90017094	order Burkholderiales id.2874	WPkeSp	outcome	|| id:ebi-a-GCST90017094	Inverse variance weighted	11	0.0676215	0.0705802	0.338022	0.889806	-0.0707158	0.205959	1.06996	0.931727	1.2287	ebi-a-GCST90017094	WPkeSp	outcome	|| id:ebi-a-GCST90017094	Inverse variance weighted	8.25577	10	0.603869	ebi-a-GCST90017094	WPkeSp	outcome	|| id:ebi-a-GCST90017094	0.00779047	0.0159033	0.635948	22.1423
315	ebi-a-GCST90017095	order Clostridiales id.1863	IlT32t	outcome	|| id:ebi-a-GCST90017095	Inverse variance weighted	13	-0.0348995	0.0626622	0.577564	0.918302	-0.157717	0.0879184	0.965702	0.854091	1.0919	ebi-a-GCST90017095	IlT32t	outcome	|| id:ebi-a-GCST90017095	Inverse variance weighted	13.6233	12	0.325409	ebi-a-GCST90017095	IlT32t	outcome	|| id:ebi-a-GCST90017095	-0.00828277	0.0110904	0.470823	21.7759
316	ebi-a-GCST90017096	order Coriobacteriales id.810	kP8s2t	outcome	|| id:ebi-a-GCST90017096	Inverse variance weighted	13	-0.0190204	0.0734294	0.795612	0.960527	-0.162942	0.124901	0.981159	0.84964	1.13304	ebi-a-GCST90017096	kP8s2t	outcome	|| id:ebi-a-GCST90017096	Inverse variance weighted	13.5961	12	0.327238	ebi-a-GCST90017096	kP8s2t	outcome	|| id:ebi-a-GCST90017096	0.00792595	0.0210716	0.713964	20.8678
317	ebi-a-GCST90017097	order Desulfovibrionales id.3156	6ecwhN	outcome	|| id:ebi-a-GCST90017097	Inverse variance weighted	12	-0.0541527	0.0604298	0.370186	0.894112	-0.172595	0.0642897	0.947287	0.841478	1.0664	ebi-a-GCST90017097	6ecwhN	outcome	|| id:ebi-a-GCST90017097	Inverse variance weighted	11.2779	11	0.420283	ebi-a-GCST90017097	6ecwhN	outcome	|| id:ebi-a-GCST90017097	0.0217343	0.011272	0.0826847	21.3278
318	ebi-a-GCST90017098	order Enterobacteriales id.3468	dod4OO	outcome	|| id:ebi-a-GCST90017098	Inverse variance weighted	7	0.0519725	0.0792851	0.512137	0.918302	-0.103426	0.207371	1.05335	0.901743	1.23044	ebi-a-GCST90017098	dod4OO	outcome	|| id:ebi-a-GCST90017098	Inverse variance weighted	4.99024	6	0.545065	ebi-a-GCST90017098	dod4OO	outcome	|| id:ebi-a-GCST90017098	-0.0069603	0.0351963	0.851024	20.9054
3	ebi-a-GCST90017099	order Erysipelotrichales id.2148	pwm3fP	outcome	|| id:ebi-a-GCST90017099	Inverse variance weighted	13	-0.0454985	0.0784193	0.561783	0.918302	-0.1992	0.108203	0.955521	0.819386	1.11427	ebi-a-GCST90017099	pwm3fP	outcome	|| id:ebi-a-GCST90017099	Inverse variance weighted	15.6518	12	0.207709	ebi-a-GCST90017099	pwm3fP	outcome	|| id:ebi-a-GCST90017099	0.0145371	0.0214635	0.512212	21.7134
31	ebi-a-GCST90017100	order Gastranaerophilales id.1591	Sec9qy	outcome	|| id:ebi-a-GCST90017100	Inverse variance weighted	9	0.04134	0.0654383	0.527557	0.918302	-0.0869191	0.169599	1.04221	0.916751	1.18483	ebi-a-GCST90017100	Sec9qy	outcome	|| id:ebi-a-GCST90017100	Inverse variance weighted	18.9556	8	0.015099	ebi-a-GCST90017100	Sec9qy	outcome	|| id:ebi-a-GCST90017100	0.005825	0.0230752	0.807957	22.3207
32	ebi-a-GCST90017101	order Lactobacillales id.1800	pMsz8N	outcome	|| id:ebi-a-GCST90017101	Inverse variance weighted	14	-0.1222	0.0723157	0.0910646	0.83178	-0.263939	0.0195391	0.884972	0.768021	1.01973	ebi-a-GCST90017101	pMsz8N	outcome	|| id:ebi-a-GCST90017101	Inverse variance weighted	19.232	13	0.116084	ebi-a-GCST90017101	pMsz8N	outcome	|| id:ebi-a-GCST90017101	-0.00173549	0.0140494	0.903734	21.8032
33	ebi-a-GCST90017102	order Methanobacteriales id.120	XktSVP	outcome	|| id:ebi-a-GCST90017102	Inverse variance weighted	9	-0.0479338	0.0399483	0.23018	0.83178	-0.126232	0.0303649	0.953197	0.88141	1.03083	ebi-a-GCST90017102	XktSVP	outcome	|| id:ebi-a-GCST90017102	Inverse variance weighted	10.2056	8	0.250889	ebi-a-GCST90017102	XktSVP	outcome	|| id:ebi-a-GCST90017102	0.0319618	0.0269014	0.273534	22.1297
34	ebi-a-GCST90017103	order Mollicutes RF9 id.11579	ak7ehp	outcome	|| id:ebi-a-GCST90017103	Inverse variance weighted	13	0.0657002	0.0489456	0.179495	0.83178	-0.0302331	0.161633	1.06791	0.970219	1.17543	ebi-a-GCST90017103	ak7ehp	outcome	|| id:ebi-a-GCST90017103	Inverse variance weighted	8.92715	12	0.70914	ebi-a-GCST90017103	ak7ehp	outcome	|| id:ebi-a-GCST90017103	0.0107322	0.0121529	0.396075	20.4961
35	ebi-a-GCST90017104	order NB1n id.3953	1tDfp4	outcome	|| id:ebi-a-GCST90017104	Inverse variance weighted	13	0.0688242	0.0357282	0.0540638	0.791648	-0.00120314	0.138851	1.07125	0.998798	1.14895	ebi-a-GCST90017104	1tDfp4	outcome	|| id:ebi-a-GCST90017104	Inverse variance weighted	12.4206	12	0.412517	ebi-a-GCST90017104	1tDfp4	outcome	|| id:ebi-a-GCST90017104	0.00955039	0.0173223	0.592427	22.4344
36	ebi-a-GCST90017105	order Pasteurellales id.3688	7hdQLd	outcome	|| id:ebi-a-GCST90017105	Inverse variance weighted	13	-0.0271499	0.0419117	0.517122	0.918302	-0.109297	0.054997	0.973215	0.896464	1.05654	ebi-a-GCST90017105	7hdQLd	outcome	|| id:ebi-a-GCST90017105	Inverse variance weighted	10.9861	12	0.530114	ebi-a-GCST90017105	7hdQLd	outcome	|| id:ebi-a-GCST90017105	0.00350857	0.0107192	0.749573	21.2125
37	ebi-a-GCST90017106	order Rhodospirillales id.2667	smjETE	outcome	|| id:ebi-a-GCST90017106	Inverse variance weighted	13	-0.0449819	0.0465313	0.333694	0.889806	-0.136183	0.0462196	0.956015	0.872683	1.0473	ebi-a-GCST90017106	smjETE	outcome	|| id:ebi-a-GCST90017106	Inverse variance weighted	11.4594	12	0.490014	ebi-a-GCST90017106	smjETE	outcome	|| id:ebi-a-GCST90017106	-0.0090193	0.0242082	0.716546	21.3758
38	ebi-a-GCST90017107	order Selenomonadales id.2165	bm4FM6	outcome	|| id:ebi-a-GCST90017107	Inverse variance weighted	12	0.070951	0.127099	0.576683	0.918302	-0.178162	0.320064	1.07353	0.836807	1.37722	ebi-a-GCST90017107	bm4FM6	outcome	|| id:ebi-a-GCST90017107	Inverse variance weighted	39.4935	11	4.36583e-05	ebi-a-GCST90017107	bm4FM6	outcome	|| id:ebi-a-GCST90017107	0.0373742	0.0252005	0.168871	21.6689
39	ebi-a-GCST90017108	order Verrucomicrobiales id.4030	IQOvzJ	outcome	|| id:ebi-a-GCST90017108	Inverse variance weighted	10	0.0808873	0.0723676	0.263683	0.83178	-0.0609531	0.222728	1.08425	0.940867	1.24948	ebi-a-GCST90017108	IQOvzJ	outcome	|| id:ebi-a-GCST90017108	Inverse variance weighted	13.6953	9	0.133586	ebi-a-GCST90017108	IQOvzJ	outcome	|| id:ebi-a-GCST90017108	-0.00514624	0.0209503	0.812145	22.232
310	ebi-a-GCST90017109	order Victivallales id.2254	XcyNxL	outcome	|| id:ebi-a-GCST90017109	Inverse variance weighted	8	0.0263173	0.0410691	0.52165	0.918302	-0.0541783	0.106813	1.02667	0.947263	1.11273	ebi-a-GCST90017109	XcyNxL	outcome	|| id:ebi-a-GCST90017109	Inverse variance weighted	4.96904	7	0.663741	ebi-a-GCST90017109	XcyNxL	outcome	|| id:ebi-a-GCST90017109	0.0167391	0.0206977	0.449534	21.8475
311	ebi-a-GCST90017110	phylum Actinobacteria id.400	Y6hmi1	outcome	|| id:ebi-a-GCST90017110	Inverse variance weighted	15	0.0410092	0.0591165	0.48787	0.918302	-0.0748591	0.156877	1.04186	0.927874	1.16985	ebi-a-GCST90017110	Y6hmi1	outcome	|| id:ebi-a-GCST90017110	Inverse variance weighted	11.1584	14	0.673552	ebi-a-GCST90017110	Y6hmi1	outcome	|| id:ebi-a-GCST90017110	0.021164	0.0148162	0.176751	23.9726
312	ebi-a-GCST90017111	phylum Bacteroidetes id.905	JXVgMZ	outcome	|| id:ebi-a-GCST90017111	Inverse variance weighted	12	0.0810156	0.0632357	0.200135	0.83178	-0.0429264	0.204958	1.08439	0.957982	1.22747	ebi-a-GCST90017111	JXVgMZ	outcome	|| id:ebi-a-GCST90017111	Inverse variance weighted	10.2843	11	0.505011	ebi-a-GCST90017111	JXVgMZ	outcome	|| id:ebi-a-GCST90017111	-0.00862702	0.0103975	0.42606	21.8966
313	ebi-a-GCST90017112	phylum Cyanobacteria id.1500	29Zdzk	outcome	|| id:ebi-a-GCST90017112	Inverse variance weighted	8	-0.00818878	0.0507731	0.871872	0.980898	-0.107704	0.0913266	0.991845	0.897893	1.09563	ebi-a-GCST90017112	29Zdzk	outcome	|| id:ebi-a-GCST90017112	Inverse variance weighted	6.90328	7	0.439019	ebi-a-GCST90017112	29Zdzk	outcome	|| id:ebi-a-GCST90017112	-0.0121899	0.0220076	0.599669	22.2444
314	ebi-a-GCST90017113	phylum Euryarchaeota id.55	ivJDL0	outcome	|| id:ebi-a-GCST90017113	Inverse variance weighted	12	0.00377973	0.0335675	0.910347	0.983418	-0.0620126	0.0695721	1.00379	0.939871	1.07205	ebi-a-GCST90017113	ivJDL0	outcome	|| id:ebi-a-GCST90017113	Inverse variance weighted	12.0744	11	0.358078	ebi-a-GCST90017113	ivJDL0	outcome	|| id:ebi-a-GCST90017113	0.0253086	0.0203775	0.242579	21.5169
315	ebi-a-GCST90017114	phylum Firmicutes id.1672	XTBZBC	outcome	|| id:ebi-a-GCST90017114	Inverse variance weighted	17	-0.00967955	0.0675311	0.886026	0.980898	-0.142041	0.122681	0.990367	0.867586	1.13052	ebi-a-GCST90017114	XTBZBC	outcome	|| id:ebi-a-GCST90017114	Inverse variance weighted	26.1002	16	0.052634	ebi-a-GCST90017114	XTBZBC	outcome	|| id:ebi-a-GCST90017114	-0.0128821	0.0111038	0.264123	21.235
316	ebi-a-GCST90017115	phylum Lentisphaerae id.2238	JMghYZ	outcome	|| id:ebi-a-GCST90017115	Inverse variance weighted	9	0.0254256	0.0391251	0.515786	0.918302	-0.0512595	0.102111	1.02575	0.950032	1.10751	ebi-a-GCST90017115	JMghYZ	outcome	|| id:ebi-a-GCST90017115	Inverse variance weighted	4.97254	8	0.760507	ebi-a-GCST90017115	JMghYZ	outcome	|| id:ebi-a-GCST90017115	0.0172117	0.0210517	0.440529	22.0527
317	ebi-a-GCST90017116	phylum Proteobacteria id.2375	OySkxY	outcome	|| id:ebi-a-GCST90017116	Inverse variance weighted	11	-0.00548922	0.0700256	0.937519	0.985597	-0.142739	0.131761	0.994526	0.86698	1.14084	ebi-a-GCST90017116	OySkxY	outcome	|| id:ebi-a-GCST90017116	Inverse variance weighted	7.09159	10	0.716771	ebi-a-GCST90017116	OySkxY	outcome	|| id:ebi-a-GCST90017116	0.0175154	0.0132165	0.217739	21.2291
318	ebi-a-GCST90017117	phylum Tenericutes id.3919	zXm6WW	outcome	|| id:ebi-a-GCST90017117	Inverse variance weighted	12	0.00482651	0.051862	0.925852	0.983418	-0.096823	0.106476	1.00484	0.907717	1.11235	ebi-a-GCST90017117	zXm6WW	outcome	|| id:ebi-a-GCST90017117	Inverse variance weighted	3.18234	11	0.98809	ebi-a-GCST90017117	zXm6WW	outcome	|| id:ebi-a-GCST90017117	0.0145679	0.0147784	0.347503	21.2904
319	ebi-a-GCST90017118	phylum Verrucomicrobia id.3982	cn1Ras	outcome	|| id:ebi-a-GCST90017118	Inverse variance weighted	12	0.0199185	0.0582188	0.732252	0.944099	-0.0941904	0.134027	1.02012	0.910109	1.14342	ebi-a-GCST90017118	cn1Ras	outcome	|| id:ebi-a-GCST90017118	Inverse variance weighted	12.8459	11	0.303518	ebi-a-GCST90017118	cn1Ras	outcome	|| id:ebi-a-GCST90017118	-0.00671466	0.0146714	0.656972	21.9625
