# Supplementary material for: Gut microbiome causal impacts on the prognosis of breast cancer: a Mendelian randomization study
Source: BMC Genomics. 2023 Aug 29;24:497. doi: 10.1186/s12864-023-09608-7 (PMC10464481; doi:10.1186/s12864-023-09608-7)
Supplement: Supplementary file 3 — Supplementary Material 3 [file 12864_2023_9608_MOESM3_ESM.xlsx]

## Sheet: S3
Table S3. Overview of the relationship between gut microbiome and ER+ Breast cancer
	id.exposure	name	id.outcome	outcome	exposure	method	nsnp	b	se	pval	p_pdr	lo_ci	up_ci	or	or_lci95	or_uci95	id.exposure	id.outcome	outcome	exposure	method	Q	Q_df	Q_pval	id.exposure	id.outcome	outcome	exposure	egger_intercept	se	pval	F
3	ebi-a-GCST90016908	class Actinobacteria id.419	OanlBt	outcome	|| id:ebi-a-GCST90016908	Inverse variance weighted	15	-0.0446264	0.0379228	0.239287	0.926085	-0.118955	0.0297023	0.956355	0.887848	1.03015	ebi-a-GCST90016908	OanlBt	outcome	|| id:ebi-a-GCST90016908	Inverse variance weighted	15.6311	14	0.336417	ebi-a-GCST90016908	OanlBt	outcome	|| id:ebi-a-GCST90016908	-0.0133966	0.00743281	0.0947102	25.9705
31	ebi-a-GCST90016909	class Alphaproteobacteria id.2379	CswSQc	outcome	|| id:ebi-a-GCST90016909	Inverse variance weighted	6	-0.0256742	0.0468743	0.583881	0.954347	-0.117548	0.0661995	0.974653	0.889098	1.06844	ebi-a-GCST90016909	CswSQc	outcome	|| id:ebi-a-GCST90016909	Inverse variance weighted	1.77037	5	0.879918	ebi-a-GCST90016909	CswSQc	outcome	|| id:ebi-a-GCST90016909	-0.00791676	0.0149642	0.624771	22.2151
32	ebi-a-GCST90016910	class Bacilli id.1673	BVPQVP	outcome	|| id:ebi-a-GCST90016910	Inverse variance weighted	17	-0.0542785	0.0358569	0.130089	0.926085	-0.124558	0.0160011	0.947168	0.882887	1.01613	ebi-a-GCST90016910	BVPQVP	outcome	|| id:ebi-a-GCST90016910	Inverse variance weighted	15.7728	16	0.468925	ebi-a-GCST90016910	BVPQVP	outcome	|| id:ebi-a-GCST90016910	-0.00489286	0.00715046	0.504239	21.3399
33	ebi-a-GCST90016911	class Bacteroidia id.912	fuKJO0	outcome	|| id:ebi-a-GCST90016911	Inverse variance weighted	15	0.0522186	0.0531772	0.326113	0.926085	-0.0520087	0.156446	1.05361	0.949321	1.16935	ebi-a-GCST90016911	fuKJO0	outcome	|| id:ebi-a-GCST90016911	Inverse variance weighted	29.0709	14	0.0102219	ebi-a-GCST90016911	fuKJO0	outcome	|| id:ebi-a-GCST90016911	0.0191086	0.00718714	0.0196824	21.0334
34	ebi-a-GCST90016912	class Betaproteobacteria id.2867	hXaeXd	outcome	|| id:ebi-a-GCST90016912	Inverse variance weighted	12	0.00704541	0.0444888	0.87417	0.956813	-0.0801526	0.0942434	1.00707	0.922975	1.09883	ebi-a-GCST90016912	hXaeXd	outcome	|| id:ebi-a-GCST90016912	Inverse variance weighted	9.86979	11	0.542136	ebi-a-GCST90016912	hXaeXd	outcome	|| id:ebi-a-GCST90016912	0.00355091	0.0104961	0.742127	21.6674
35	ebi-a-GCST90016913	class Clostridia id.1859	fP3MmP	outcome	|| id:ebi-a-GCST90016913	Inverse variance weighted	12	-0.0759201	0.0446418	0.0890086	0.926085	-0.163418	0.0115778	0.92689	0.849236	1.01165	ebi-a-GCST90016913	fP3MmP	outcome	|| id:ebi-a-GCST90016913	Inverse variance weighted	14.047	11	0.230402	ebi-a-GCST90016913	fP3MmP	outcome	|| id:ebi-a-GCST90016913	0.0081263	0.00762563	0.311632	22.0713
36	ebi-a-GCST90016914	class Coriobacteriia id.809	BgDhMA	outcome	|| id:ebi-a-GCST90016914	Inverse variance weighted	13	-0.0426904	0.0528883	0.419562	0.953106	-0.146352	0.0609707	0.958208	0.863854	1.06287	ebi-a-GCST90016914	BgDhMA	outcome	|| id:ebi-a-GCST90016914	Inverse variance weighted	16.2348	12	0.180716	ebi-a-GCST90016914	BgDhMA	outcome	|| id:ebi-a-GCST90016914	0.00949684	0.0150311	0.540417	20.8678
37	ebi-a-GCST90016915	class Deltaproteobacteria id.3087	TmP32c	outcome	|| id:ebi-a-GCST90016915	Inverse variance weighted	13	0.00910574	0.0522946	0.861768	0.956813	-0.0933916	0.111603	1.00915	0.910837	1.11807	ebi-a-GCST90016915	TmP32c	outcome	|| id:ebi-a-GCST90016915	Inverse variance weighted	22.1108	12	0.0362969	ebi-a-GCST90016915	TmP32c	outcome	|| id:ebi-a-GCST90016915	0.00474394	0.0106057	0.663339	21.0573
38	ebi-a-GCST90016916	class Erysipelotrichia id.2147	4hn6Ct	outcome	|| id:ebi-a-GCST90016916	Inverse variance weighted	13	0.0229328	0.0503921	0.649046	0.954347	-0.0758356	0.121701	1.0232	0.926969	1.12942	ebi-a-GCST90016916	4hn6Ct	outcome	|| id:ebi-a-GCST90016916	Inverse variance weighted	14.9445	12	0.244487	ebi-a-GCST90016916	4hn6Ct	outcome	|| id:ebi-a-GCST90016916	-0.0131982	0.0134144	0.346318	21.7134
39	ebi-a-GCST90016917	class Gammaproteobacteria id.3303	DZzNG9	outcome	|| id:ebi-a-GCST90016917	Inverse variance weighted	5	-0.0235806	0.0642775	0.713726	0.954347	-0.149564	0.102403	0.976695	0.861083	1.10783	ebi-a-GCST90016917	DZzNG9	outcome	|| id:ebi-a-GCST90016917	Inverse variance weighted	0.714015	4	0.949589	ebi-a-GCST90016917	DZzNG9	outcome	|| id:ebi-a-GCST90016917	0.00146679	0.0166001	0.935158	21.5709
310	ebi-a-GCST90016918	class Lentisphaeria id.2250	VByoUc	outcome	|| id:ebi-a-GCST90016918	Inverse variance weighted	8	0.0179845	0.0268858	0.503544	0.954347	-0.0347116	0.0706807	1.01815	0.965884	1.07324	ebi-a-GCST90016918	VByoUc	outcome	|| id:ebi-a-GCST90016918	Inverse variance weighted	2.93097	7	0.891314	ebi-a-GCST90016918	VByoUc	outcome	|| id:ebi-a-GCST90016918	-0.000310384	0.0135334	0.982446	21.8475
311	ebi-a-GCST90016919	class Melainabacteria id.1589	jIEYYj	outcome	|| id:ebi-a-GCST90016919	Inverse variance weighted	10	0.015892	0.0275377	0.563873	0.954347	-0.0380819	0.0698658	1.01602	0.962634	1.07236	ebi-a-GCST90016919	jIEYYj	outcome	|| id:ebi-a-GCST90016919	Inverse variance weighted	9.38806	9	0.402251	ebi-a-GCST90016919	jIEYYj	outcome	|| id:ebi-a-GCST90016919	-0.00196616	0.00941419	0.839785	22.0509
312	ebi-a-GCST90016920	class Methanobacteria id.119	2gkVtJ	outcome	|| id:ebi-a-GCST90016920	Inverse variance weighted	9	-0.00577843	0.0320754	0.857034	0.956813	-0.0686463	0.0570894	0.994238	0.933657	1.05875	ebi-a-GCST90016920	2gkVtJ	outcome	|| id:ebi-a-GCST90016920	Inverse variance weighted	15.2107	8	0.0551758	ebi-a-GCST90016920	2gkVtJ	outcome	|| id:ebi-a-GCST90016920	-0.0077624	0.0233604	0.7494	22.1297
313	ebi-a-GCST90016921	class Mollicutes id.3920	EY4QBn	outcome	|| id:ebi-a-GCST90016921	Inverse variance weighted	12	0.00942806	0.0547851	0.863366	0.956813	-0.0979508	0.116807	1.00947	0.906694	1.1239	ebi-a-GCST90016921	EY4QBn	outcome	|| id:ebi-a-GCST90016921	Inverse variance weighted	28.446	11	0.00276484	ebi-a-GCST90016921	EY4QBn	outcome	|| id:ebi-a-GCST90016921	-0.00852724	0.0160282	0.606332	21.2904
314	ebi-a-GCST90016922	class Negativicutes id.2164	iMeTvx	outcome	|| id:ebi-a-GCST90016922	Inverse variance weighted	12	-0.0816113	0.0549601	0.137565	0.926085	-0.189333	0.0261105	0.92163	0.827511	1.02645	ebi-a-GCST90016922	iMeTvx	outcome	|| id:ebi-a-GCST90016922	Inverse variance weighted	17.1014	11	0.104913	ebi-a-GCST90016922	iMeTvx	outcome	|| id:ebi-a-GCST90016922	-0.00103925	0.0120493	0.93297	21.6689
315	ebi-a-GCST90016923	class Verrucomicrobiae id.4029	ZnQex5	outcome	|| id:ebi-a-GCST90016923	Inverse variance weighted	10	-0.044975	0.0385232	0.243018	0.926085	-0.120481	0.0305306	0.956021	0.886494	1.031	ebi-a-GCST90016923	ZnQex5	outcome	|| id:ebi-a-GCST90016923	Inverse variance weighted	5.19459	9	0.817026	ebi-a-GCST90016923	ZnQex5	outcome	|| id:ebi-a-GCST90016923	0.0038855	0.0105732	0.722788	22.232
316	ebi-a-GCST90016924	family Acidaminococcaceae id.2166	0pl035	outcome	|| id:ebi-a-GCST90016924	Inverse variance weighted	7	0.0156983	0.0605498	0.795433	0.954347	-0.102979	0.134376	1.01582	0.902146	1.14382	ebi-a-GCST90016924	0pl035	outcome	|| id:ebi-a-GCST90016924	Inverse variance weighted	9.77372	6	0.13451	ebi-a-GCST90016924	0pl035	outcome	|| id:ebi-a-GCST90016924	0.0193994	0.0164134	0.290377	21.2966
317	ebi-a-GCST90016925	family Actinomycetaceae id.421	Vc30jM	outcome	|| id:ebi-a-GCST90016925	Inverse variance weighted	5	0.0292694	0.0428179	0.49424	0.954347	-0.0546536	0.113192	1.0297	0.946813	1.11985	ebi-a-GCST90016925	Vc30jM	outcome	|| id:ebi-a-GCST90016925	Inverse variance weighted	3.5317	4	0.473075	ebi-a-GCST90016925	Vc30jM	outcome	|| id:ebi-a-GCST90016925	-5.09511e-05	0.0119393	0.996863	21.3173
318	ebi-a-GCST90016926	family Alcaligenaceae id.2875	bzhprx	outcome	|| id:ebi-a-GCST90016926	Inverse variance weighted	12	0.0328734	0.0441102	0.456117	0.954347	-0.0535827	0.119329	1.03342	0.947828	1.12674	ebi-a-GCST90016926	bzhprx	outcome	|| id:ebi-a-GCST90016926	Inverse variance weighted	4.99125	11	0.931589	ebi-a-GCST90016926	bzhprx	outcome	|| id:ebi-a-GCST90016926	0.00149234	0.013027	0.911064	21.9425
319	ebi-a-GCST90016927	family Bacteroidaceae id.917	mjyGDl	outcome	|| id:ebi-a-GCST90016927	Inverse variance weighted	9	-0.0226594	0.0624385	0.716674	0.954347	-0.145039	0.09972	0.977595	0.864989	1.10486	ebi-a-GCST90016927	mjyGDl	outcome	|| id:ebi-a-GCST90016927	Inverse variance weighted	11.9449	8	0.153678	ebi-a-GCST90016927	mjyGDl	outcome	|| id:ebi-a-GCST90016927	0.0081299	0.0221552	0.724497	22.5218
320	ebi-a-GCST90016928	family Bacteroidales S24 7group id.11173	AFPTEK	outcome	|| id:ebi-a-GCST90016928	Inverse variance weighted	9	0.0103269	0.0395541	0.794029	0.954347	-0.0671993	0.087853	1.01038	0.935009	1.09183	ebi-a-GCST90016928	AFPTEK	outcome	|| id:ebi-a-GCST90016928	Inverse variance weighted	11.3454	8	0.182886	ebi-a-GCST90016928	AFPTEK	outcome	|| id:ebi-a-GCST90016928	-0.0122722	0.0175129	0.506076	22.6622
321	ebi-a-GCST90016929	family Bifidobacteriaceae id.433	CgX2NB	outcome	|| id:ebi-a-GCST90016929	Inverse variance weighted	12	-0.0226673	0.0405099	0.575787	0.954347	-0.102067	0.0567322	0.977588	0.902969	1.05837	ebi-a-GCST90016929	CgX2NB	outcome	|| id:ebi-a-GCST90016929	Inverse variance weighted	12.1485	11	0.352584	ebi-a-GCST90016929	CgX2NB	outcome	|| id:ebi-a-GCST90016929	-0.000332655	0.0100512	0.974249	26.792
322	ebi-a-GCST90016931	family Clostridiaceae1 id.1869	2WDuPE	outcome	|| id:ebi-a-GCST90016931	Inverse variance weighted	10	-0.0404228	0.0436686	0.354617	0.92746	-0.126013	0.0451677	0.960383	0.881603	1.0462	ebi-a-GCST90016931	2WDuPE	outcome	|| id:ebi-a-GCST90016931	Inverse variance weighted	8.20034	9	0.51409	ebi-a-GCST90016931	2WDuPE	outcome	|| id:ebi-a-GCST90016931	0.00112095	0.0094851	0.908838	20.2817
323	ebi-a-GCST90016932	family Clostridiales vadin BB60 group id.11286	IyNvjY	outcome	|| id:ebi-a-GCST90016932	Inverse variance weighted	15	-0.0054743	0.043797	0.900529	0.956813	-0.0913164	0.0803678	0.994541	0.912729	1.08369	ebi-a-GCST90016932	IyNvjY	outcome	|| id:ebi-a-GCST90016932	Inverse variance weighted	29.2678	14	0.00961212	ebi-a-GCST90016932	IyNvjY	outcome	|| id:ebi-a-GCST90016932	0.00150498	0.0116432	0.899132	22.0254
324	ebi-a-GCST90016933	family Coriobacteriaceae id.811	oy0Zfm	outcome	|| id:ebi-a-GCST90016933	Inverse variance weighted	13	-0.0426904	0.0528883	0.419562	0.953106	-0.146352	0.0609707	0.958208	0.863854	1.06287	ebi-a-GCST90016933	oy0Zfm	outcome	|| id:ebi-a-GCST90016933	Inverse variance weighted	16.2348	12	0.180716	ebi-a-GCST90016933	oy0Zfm	outcome	|| id:ebi-a-GCST90016933	0.00949684	0.0150311	0.540417	20.8678
325	ebi-a-GCST90016934	family Defluviitaleaceae id.1924	taCFj7	outcome	|| id:ebi-a-GCST90016934	Inverse variance weighted	11	0.0374244	0.0370436	0.312361	0.926085	-0.0351811	0.11003	1.03813	0.965431	1.11631	ebi-a-GCST90016934	taCFj7	outcome	|| id:ebi-a-GCST90016934	Inverse variance weighted	12.696	10	0.24117	ebi-a-GCST90016934	taCFj7	outcome	|| id:ebi-a-GCST90016934	0.0188368	0.0123063	0.160212	22.1865
326	ebi-a-GCST90016935	family Desulfovibrionaceae id.3169	JbHxtZ	outcome	|| id:ebi-a-GCST90016935	Inverse variance weighted	10	0.00883517	0.0610052	0.884848	0.956813	-0.110735	0.128405	1.00887	0.895176	1.13701	ebi-a-GCST90016935	JbHxtZ	outcome	|| id:ebi-a-GCST90016935	Inverse variance weighted	18.9574	9	0.025558	ebi-a-GCST90016935	JbHxtZ	outcome	|| id:ebi-a-GCST90016935	0.00586808	0.0120289	0.638756	21.6844
327	ebi-a-GCST90016936	family Enterobacteriaceae id.3469	kMTzvj	outcome	|| id:ebi-a-GCST90016936	Inverse variance weighted	7	0.0872272	0.0765942	0.254777	0.926085	-0.0628974	0.237352	1.09114	0.93904	1.26789	ebi-a-GCST90016936	kMTzvj	outcome	|| id:ebi-a-GCST90016936	Inverse variance weighted	12.9852	6	0.0432708	ebi-a-GCST90016936	kMTzvj	outcome	|| id:ebi-a-GCST90016936	-0.0653639	0.0231804	0.0371177	20.9054
328	ebi-a-GCST90016937	family Erysipelotrichaceae id.2149	buBwEi	outcome	|| id:ebi-a-GCST90016937	Inverse variance weighted	13	0.0229328	0.0503921	0.649046	0.954347	-0.0758356	0.121701	1.0232	0.926969	1.12942	ebi-a-GCST90016937	buBwEi	outcome	|| id:ebi-a-GCST90016937	Inverse variance weighted	14.9445	12	0.244487	ebi-a-GCST90016937	buBwEi	outcome	|| id:ebi-a-GCST90016937	-0.0131982	0.0134144	0.346318	21.7134
329	ebi-a-GCST90016938	family Family XI id.1936	bM0B38	outcome	|| id:ebi-a-GCST90016938	Inverse variance weighted	8	0.0284708	0.0244441	0.244128	0.926085	-0.0194397	0.0763812	1.02888	0.980748	1.07937	ebi-a-GCST90016938	bM0B38	outcome	|| id:ebi-a-GCST90016938	Inverse variance weighted	8.02124	7	0.330725	ebi-a-GCST90016938	bM0B38	outcome	|| id:ebi-a-GCST90016938	-0.00441693	0.0222437	0.849157	22.4209
330	ebi-a-GCST90016939	family Family XIII id.1957	xkRlU3	outcome	|| id:ebi-a-GCST90016939	Inverse variance weighted	11	0.0102586	0.0428919	0.81097	0.956289	-0.0738095	0.0943268	1.01031	0.928849	1.09892	ebi-a-GCST90016939	xkRlU3	outcome	|| id:ebi-a-GCST90016939	Inverse variance weighted	8.75042	10	0.555942	ebi-a-GCST90016939	xkRlU3	outcome	|| id:ebi-a-GCST90016939	-0.00414045	0.00964044	0.677667	21.0149
331	ebi-a-GCST90016940	family Lachnospiraceae id.1987	dNFiws	outcome	|| id:ebi-a-GCST90016940	Inverse variance weighted	18	0.0680036	0.0466316	0.144753	0.926085	-0.0233943	0.159402	1.07037	0.976877	1.17281	ebi-a-GCST90016940	dNFiws	outcome	|| id:ebi-a-GCST90016940	Inverse variance weighted	29.8863	17	0.0271765	ebi-a-GCST90016940	dNFiws	outcome	|| id:ebi-a-GCST90016940	0.00146425	0.0077995	0.853443	21.1126
332	ebi-a-GCST90016941	family Lactobacillaceae id.1836	MsmtNj	outcome	|| id:ebi-a-GCST90016941	Inverse variance weighted	9	0.0153269	0.0317674	0.629469	0.954347	-0.0469371	0.077591	1.01545	0.954147	1.08068	ebi-a-GCST90016941	MsmtNj	outcome	|| id:ebi-a-GCST90016941	Inverse variance weighted	5.17579	8	0.738633	ebi-a-GCST90016941	MsmtNj	outcome	|| id:ebi-a-GCST90016941	0.00915739	0.00981944	0.382079	21.7213
333	ebi-a-GCST90016942	family Methanobacteriaceae id.121	196WQ5	outcome	|| id:ebi-a-GCST90016942	Inverse variance weighted	9	-0.00577843	0.0320754	0.857034	0.956813	-0.0686463	0.0570894	0.994238	0.933657	1.05875	ebi-a-GCST90016942	196WQ5	outcome	|| id:ebi-a-GCST90016942	Inverse variance weighted	15.2107	8	0.0551758	ebi-a-GCST90016942	196WQ5	outcome	|| id:ebi-a-GCST90016942	-0.0077624	0.0233604	0.7494	22.1297
334	ebi-a-GCST90016943	family Oxalobacteraceae id.2966	rtOhAm	outcome	|| id:ebi-a-GCST90016943	Inverse variance weighted	13	-0.00652371	0.025321	0.796685	0.954347	-0.0561529	0.0431055	0.993498	0.945395	1.04405	ebi-a-GCST90016943	rtOhAm	outcome	|| id:ebi-a-GCST90016943	Inverse variance weighted	14.7653	12	0.254526	ebi-a-GCST90016943	rtOhAm	outcome	|| id:ebi-a-GCST90016943	0.0172621	0.0134374	0.225315	22.3688
335	ebi-a-GCST90016944	family Pasteurellaceae id.3689	R8DDJT	outcome	|| id:ebi-a-GCST90016944	Inverse variance weighted	13	-0.0396384	0.0307723	0.197704	0.926085	-0.099952	0.0206753	0.961137	0.904881	1.02089	ebi-a-GCST90016944	R8DDJT	outcome	|| id:ebi-a-GCST90016944	Inverse variance weighted	15.1403	12	0.233854	ebi-a-GCST90016944	R8DDJT	outcome	|| id:ebi-a-GCST90016944	0.00717261	0.00796104	0.386909	21.2125
336	ebi-a-GCST90016945	family Peptococcaceae id.2024	HcPmkd	outcome	|| id:ebi-a-GCST90016945	Inverse variance weighted	9	-0.0568017	0.0487608	0.244058	0.926085	-0.152373	0.0387695	0.944781	0.858668	1.03953	ebi-a-GCST90016945	HcPmkd	outcome	|| id:ebi-a-GCST90016945	Inverse variance weighted	15.2185	8	0.0550335	ebi-a-GCST90016945	HcPmkd	outcome	|| id:ebi-a-GCST90016945	-0.0232144	0.00831234	0.0268016	22.7652
337	ebi-a-GCST90016946	family Peptostreptococcaceae id.2042	xZd5PI	outcome	|| id:ebi-a-GCST90016946	Inverse variance weighted	14	0.0417896	0.0477094	0.381074	0.953106	-0.0517208	0.1353	1.04268	0.949594	1.14488	ebi-a-GCST90016946	xZd5PI	outcome	|| id:ebi-a-GCST90016946	Inverse variance weighted	25.0914	13	0.0224532	ebi-a-GCST90016946	xZd5PI	outcome	|| id:ebi-a-GCST90016946	-0.00699228	0.0084186	0.422431	22.6665
338	ebi-a-GCST90016947	family Porphyromonadaceae id.943	k4mKvz	outcome	|| id:ebi-a-GCST90016947	Inverse variance weighted	9	0.0178537	0.0599613	0.765892	0.954347	-0.0996706	0.135378	1.01801	0.905136	1.14497	ebi-a-GCST90016947	k4mKvz	outcome	|| id:ebi-a-GCST90016947	Inverse variance weighted	10.4123	8	0.237269	ebi-a-GCST90016947	k4mKvz	outcome	|| id:ebi-a-GCST90016947	0.0127586	0.0154542	0.436273	20.5528
339	ebi-a-GCST90016948	family Prevotellaceae id.960	N2BWh3	outcome	|| id:ebi-a-GCST90016948	Inverse variance weighted	15	-0.00339954	0.0515407	0.947411	0.97612	-0.104419	0.0976203	0.996606	0.900847	1.10254	ebi-a-GCST90016948	N2BWh3	outcome	|| id:ebi-a-GCST90016948	Inverse variance weighted	30.8805	14	0.00576104	ebi-a-GCST90016948	N2BWh3	outcome	|| id:ebi-a-GCST90016948	0.00471707	0.0131607	0.725782	22.6061
340	ebi-a-GCST90016949	family Rhodospirillaceae id.2717	dHesqN	outcome	|| id:ebi-a-GCST90016949	Inverse variance weighted	14	-0.0143216	0.0293526	0.62561	0.954347	-0.0718527	0.0432096	0.98578	0.930668	1.04416	ebi-a-GCST90016949	dHesqN	outcome	|| id:ebi-a-GCST90016949	Inverse variance weighted	6.98871	13	0.902733	ebi-a-GCST90016949	dHesqN	outcome	|| id:ebi-a-GCST90016949	-0.0211264	0.0160791	0.213442	21.2671
341	ebi-a-GCST90016950	family Rikenellaceae id.967	5pXrDu	outcome	|| id:ebi-a-GCST90016950	Inverse variance weighted	19	-0.0967142	0.0443525	0.0292145	0.926085	-0.183645	-0.00978327	0.907815	0.832231	0.990264	ebi-a-GCST90016950	5pXrDu	outcome	|| id:ebi-a-GCST90016950	Inverse variance weighted	28.2559	18	0.0582656	ebi-a-GCST90016950	5pXrDu	outcome	|| id:ebi-a-GCST90016950	-0.00668945	0.0102018	0.520784	21.6126
342	ebi-a-GCST90016951	family Ruminococcaceae id.2050	Z2Abvo	outcome	|| id:ebi-a-GCST90016951	Inverse variance weighted	9	0.137627	0.0496232	0.00554681	0.377183	0.0403652	0.234888	1.14755	1.04119	1.26477	ebi-a-GCST90016951	Z2Abvo	outcome	|| id:ebi-a-GCST90016951	Inverse variance weighted	8.79156	8	0.360183	ebi-a-GCST90016951	Z2Abvo	outcome	|| id:ebi-a-GCST90016951	-0.0128132	0.00838324	0.17025	21.245
343	ebi-a-GCST90016952	family Streptococcaceae id.1850	u2uZBY	outcome	|| id:ebi-a-GCST90016952	Inverse variance weighted	12	-0.0880363	0.0432716	0.0419006	0.926085	-0.172849	-0.00322397	0.915728	0.841265	0.996781	ebi-a-GCST90016952	u2uZBY	outcome	|| id:ebi-a-GCST90016952	Inverse variance weighted	7.23294	11	0.779918	ebi-a-GCST90016952	u2uZBY	outcome	|| id:ebi-a-GCST90016952	-0.0129135	0.0151943	0.415269	21.6726
344	ebi-a-GCST90016953	unknown family id.1000001214	lTupBg	outcome	|| id:ebi-a-GCST90016953	Inverse variance weighted	9	0.0231957	0.0280894	0.408927	0.953106	-0.0318594	0.0782509	1.02347	0.968643	1.08139	ebi-a-GCST90016953	lTupBg	outcome	|| id:ebi-a-GCST90016953	Inverse variance weighted	6.77016	8	0.561622	ebi-a-GCST90016953	lTupBg	outcome	|| id:ebi-a-GCST90016953	0.000128838	0.00931872	0.989355	22.3207
345	ebi-a-GCST90016954	unknown family id.1000005471	ojooQG	outcome	|| id:ebi-a-GCST90016954	Inverse variance weighted	13	0.0268411	0.0490546	0.584264	0.954347	-0.0693059	0.122988	1.0272	0.933041	1.13087	ebi-a-GCST90016954	ojooQG	outcome	|| id:ebi-a-GCST90016954	Inverse variance weighted	28.1675	12	0.00522813	ebi-a-GCST90016954	ojooQG	outcome	|| id:ebi-a-GCST90016954	-0.00318124	0.0126339	0.805836	20.4961
346	ebi-a-GCST90016955	unknown family id.1000006161	awbHbH	outcome	|| id:ebi-a-GCST90016955	Inverse variance weighted	13	0.0268608	0.0255491	0.293102	0.926085	-0.0232154	0.076937	1.02722	0.977052	1.07997	ebi-a-GCST90016955	awbHbH	outcome	|| id:ebi-a-GCST90016955	Inverse variance weighted	14.6402	12	0.261704	ebi-a-GCST90016955	awbHbH	outcome	|| id:ebi-a-GCST90016955	0.00329803	0.0125277	0.797216	22.4344
347	ebi-a-GCST90016956	family Veillonellaceae id.2172	mVYK8n	outcome	|| id:ebi-a-GCST90016956	Inverse variance weighted	19	-0.0287018	0.0299233	0.337468	0.926085	-0.0873514	0.0299478	0.971706	0.916355	1.0304	ebi-a-GCST90016956	mVYK8n	outcome	|| id:ebi-a-GCST90016956	Inverse variance weighted	15.5568	18	0.623446	ebi-a-GCST90016956	mVYK8n	outcome	|| id:ebi-a-GCST90016956	-0.00455182	0.0047897	0.355258	21.2296
348	ebi-a-GCST90016957	family Verrucomicrobiaceae id.4036	afxrKG	outcome	|| id:ebi-a-GCST90016957	Inverse variance weighted	10	-0.0450268	0.0385327	0.242592	0.926085	-0.120551	0.0304973	0.955972	0.886432	1.03097	ebi-a-GCST90016957	afxrKG	outcome	|| id:ebi-a-GCST90016957	Inverse variance weighted	5.19212	9	0.817249	ebi-a-GCST90016957	afxrKG	outcome	|| id:ebi-a-GCST90016957	0.00392239	0.0105718	0.720251	22.2195
349	ebi-a-GCST90016958	family Victivallaceae id.2255	CKJPlz	outcome	|| id:ebi-a-GCST90016958	Inverse variance weighted	10	0.0105441	0.0316366	0.738918	0.954347	-0.0514637	0.0725518	1.0106	0.949838	1.07525	ebi-a-GCST90016958	CKJPlz	outcome	|| id:ebi-a-GCST90016958	Inverse variance weighted	18.2318	9	0.0325778	ebi-a-GCST90016958	CKJPlz	outcome	|| id:ebi-a-GCST90016958	0.019226	0.0238909	0.444224	23.2777
350	ebi-a-GCST90016959	genus Actinomyces id.423	EZJqTa	outcome	|| id:ebi-a-GCST90016959	Inverse variance weighted	7	-0.0356286	0.0358007	0.319642	0.926085	-0.105798	0.0345407	0.964999	0.899606	1.03514	ebi-a-GCST90016959	EZJqTa	outcome	|| id:ebi-a-GCST90016959	Inverse variance weighted	5.4543	6	0.486997	ebi-a-GCST90016959	EZJqTa	outcome	|| id:ebi-a-GCST90016959	-0.0159588	0.0101838	0.177881	20.8635
351	ebi-a-GCST90016960	genus Adlercreutzia id.812	ljBcOk	outcome	|| id:ebi-a-GCST90016960	Inverse variance weighted	8	-0.131951	0.039001	0.000716245	0.127462	-0.208393	-0.0555095	0.876384	0.811888	0.946003	ebi-a-GCST90016960	ljBcOk	outcome	|| id:ebi-a-GCST90016960	Inverse variance weighted	6.64298	7	0.466974	ebi-a-GCST90016960	ljBcOk	outcome	|| id:ebi-a-GCST90016960	-0.0127932	0.0155111	0.441047	21.1463
352	ebi-a-GCST90016961	genus Akkermansia id.4037	MgqQgu	outcome	|| id:ebi-a-GCST90016961	Inverse variance weighted	10	-0.0451395	0.038526	0.241332	0.926085	-0.120651	0.0303715	0.955864	0.886344	1.03084	ebi-a-GCST90016961	MgqQgu	outcome	|| id:ebi-a-GCST90016961	Inverse variance weighted	5.1848	9	0.81791	ebi-a-GCST90016961	MgqQgu	outcome	|| id:ebi-a-GCST90016961	0.00402356	0.0105603	0.713116	22.2242
353	ebi-a-GCST90016962	genus Alistipes id.968	Va5rB8	outcome	|| id:ebi-a-GCST90016962	Inverse variance weighted	14	-0.0253087	0.0421728	0.548427	0.954347	-0.107967	0.05735	0.975009	0.897657	1.05903	ebi-a-GCST90016962	Va5rB8	outcome	|| id:ebi-a-GCST90016962	Inverse variance weighted	12.7604	13	0.466482	ebi-a-GCST90016962	Va5rB8	outcome	|| id:ebi-a-GCST90016962	0.0229461	0.0119843	0.0796724	20.5808
354	ebi-a-GCST90016963	genus Allisonella id.2174	1s51AN	outcome	|| id:ebi-a-GCST90016963	Inverse variance weighted	7	0.0101683	0.0239596	0.671277	0.954347	-0.0367924	0.0571291	1.01022	0.963876	1.05879	ebi-a-GCST90016963	1s51AN	outcome	|| id:ebi-a-GCST90016963	Inverse variance weighted	5.12736	6	0.527585	ebi-a-GCST90016963	1s51AN	outcome	|| id:ebi-a-GCST90016963	-0.0387664	0.0213995	0.129812	22.9141
355	ebi-a-GCST90016964	genus Alloprevotella id.961	1T8quc	outcome	|| id:ebi-a-GCST90016964	Inverse variance weighted	6	0.03174	0.026701	0.23455	0.926085	-0.0205939	0.084074	1.03225	0.979617	1.08771	ebi-a-GCST90016964	1T8quc	outcome	|| id:ebi-a-GCST90016964	Inverse variance weighted	4.25278	5	0.513625	ebi-a-GCST90016964	1T8quc	outcome	|| id:ebi-a-GCST90016964	0.0461177	0.0354186	0.262808	21.2007
356	ebi-a-GCST90016965	genus Anaerofilum id.2053	NKc5vH	outcome	|| id:ebi-a-GCST90016965	Inverse variance weighted	9	0.0417414	0.030937	0.17726	0.926085	-0.0188951	0.102378	1.04262	0.981282	1.1078	ebi-a-GCST90016965	NKc5vH	outcome	|| id:ebi-a-GCST90016965	Inverse variance weighted	9.65712	8	0.289921	ebi-a-GCST90016965	NKc5vH	outcome	|| id:ebi-a-GCST90016965	0.0200313	0.0168681	0.273749	22.3802
357	ebi-a-GCST90016966	genus Anaerostipes id.1991	jvIGGU	outcome	|| id:ebi-a-GCST90016966	Inverse variance weighted	13	-0.0131639	0.0530002	0.803845	0.954347	-0.117044	0.0907166	0.986922	0.889546	1.09496	ebi-a-GCST90016966	jvIGGU	outcome	|| id:ebi-a-GCST90016966	Inverse variance weighted	18.2113	12	0.109425	ebi-a-GCST90016966	jvIGGU	outcome	|| id:ebi-a-GCST90016966	-0.0136615	0.0120241	0.280031	21.6319
358	ebi-a-GCST90016967	genus Anaerotruncus id.2054	rWKjWA	outcome	|| id:ebi-a-GCST90016967	Inverse variance weighted	12	0.0011276	0.041795	0.978476	0.9857	-0.0807905	0.0830457	1.00113	0.922387	1.08659	ebi-a-GCST90016967	rWKjWA	outcome	|| id:ebi-a-GCST90016967	Inverse variance weighted	8.46839	11	0.670833	ebi-a-GCST90016967	rWKjWA	outcome	|| id:ebi-a-GCST90016967	0.00739292	0.00883317	0.422171	20.9721
359	ebi-a-GCST90016968	genus Bacteroides id.918	bZYUQY	outcome	|| id:ebi-a-GCST90016968	Inverse variance weighted	9	-0.0226594	0.0624385	0.716674	0.954347	-0.145039	0.09972	0.977595	0.864989	1.10486	ebi-a-GCST90016968	bZYUQY	outcome	|| id:ebi-a-GCST90016968	Inverse variance weighted	11.9449	8	0.153678	ebi-a-GCST90016968	bZYUQY	outcome	|| id:ebi-a-GCST90016968	0.0081299	0.0221552	0.724497	22.5218
360	ebi-a-GCST90016969	genus Barnesiella id.944	DeWmVI	outcome	|| id:ebi-a-GCST90016969	Inverse variance weighted	13	-0.0724604	0.0409982	0.0771606	0.926085	-0.152817	0.00789611	0.930103	0.858287	1.00793	ebi-a-GCST90016969	DeWmVI	outcome	|| id:ebi-a-GCST90016969	Inverse variance weighted	13.1986	12	0.354774	ebi-a-GCST90016969	DeWmVI	outcome	|| id:ebi-a-GCST90016969	-0.00023645	0.0111821	0.983508	21.8338
361	ebi-a-GCST90016970	genus Bifidobacterium id.436	yOKHfE	outcome	|| id:ebi-a-GCST90016970	Inverse variance weighted	13	-0.023888	0.0436356	0.584074	0.954347	-0.109414	0.0616378	0.976395	0.896359	1.06358	ebi-a-GCST90016970	yOKHfE	outcome	|| id:ebi-a-GCST90016970	Inverse variance weighted	18.5826	12	0.0991121	ebi-a-GCST90016970	yOKHfE	outcome	|| id:ebi-a-GCST90016970	0.00301115	0.00895226	0.742931	26.6824
362	ebi-a-GCST90016971	genus Bilophila id.3170	GjLmRv	outcome	|| id:ebi-a-GCST90016971	Inverse variance weighted	12	-0.0126762	0.0408662	0.756419	0.954347	-0.0927739	0.0674216	0.987404	0.9114	1.06975	ebi-a-GCST90016971	GjLmRv	outcome	|| id:ebi-a-GCST90016971	Inverse variance weighted	11.9528	11	0.367201	ebi-a-GCST90016971	GjLmRv	outcome	|| id:ebi-a-GCST90016971	0.010626	0.0150664	0.496735	21.0402
363	ebi-a-GCST90016973	genus Butyricicoccus id.2055	OA9dsQ	outcome	|| id:ebi-a-GCST90016973	Inverse variance weighted	8	0.0388444	0.043138	0.367872	0.949947	-0.0457061	0.123395	1.03961	0.955323	1.13133	ebi-a-GCST90016973	OA9dsQ	outcome	|| id:ebi-a-GCST90016973	Inverse variance weighted	7.45016	7	0.383559	ebi-a-GCST90016973	OA9dsQ	outcome	|| id:ebi-a-GCST90016973	0.00284864	0.00780968	0.727803	20.9164
364	ebi-a-GCST90016974	genus Butyricimonas id.945	wQzAdL	outcome	|| id:ebi-a-GCST90016974	Inverse variance weighted	12	0.0508268	0.0408843	0.213799	0.926085	-0.0293064	0.13096	1.05214	0.971119	1.13992	ebi-a-GCST90016974	wQzAdL	outcome	|| id:ebi-a-GCST90016974	Inverse variance weighted	16.2458	11	0.13225	ebi-a-GCST90016974	wQzAdL	outcome	|| id:ebi-a-GCST90016974	-0.0178617	0.0108656	0.13123	21.9031
365	ebi-a-GCST90016975	genus Butyrivibrio id.1993	CBRP0E	outcome	|| id:ebi-a-GCST90016975	Inverse variance weighted	15	-0.000449646	0.0181542	0.98024	0.9857	-0.0360319	0.0351326	0.99955	0.96461	1.03576	ebi-a-GCST90016975	CBRP0E	outcome	|| id:ebi-a-GCST90016975	Inverse variance weighted	12.8811	14	0.53591	ebi-a-GCST90016975	CBRP0E	outcome	|| id:ebi-a-GCST90016975	0.00777374	0.0115743	0.513572	21.6751
366	ebi-a-GCST90016976	genus Candidatus Soleaferrea id.11350	HjGydH	outcome	|| id:ebi-a-GCST90016976	Inverse variance weighted	10	0.0193414	0.0338892	0.568186	0.954347	-0.0470815	0.0857643	1.01953	0.95401	1.08955	ebi-a-GCST90016976	HjGydH	outcome	|| id:ebi-a-GCST90016976	Inverse variance weighted	12.2265	9	0.20084	ebi-a-GCST90016976	HjGydH	outcome	|| id:ebi-a-GCST90016976	0.00211876	0.0182488	0.910432	21.9645
367	ebi-a-GCST90016977	genus Catenibacterium id.2153	m0GAbi	outcome	|| id:ebi-a-GCST90016977	Inverse variance weighted	5	0.00861283	0.0503899	0.864284	0.956813	-0.0901513	0.107377	1.00865	0.913793	1.11335	ebi-a-GCST90016977	m0GAbi	outcome	|| id:ebi-a-GCST90016977	Inverse variance weighted	11.3779	4	0.0226295	ebi-a-GCST90016977	m0GAbi	outcome	|| id:ebi-a-GCST90016977	0.0305652	0.0683442	0.685031	21.2271
368	ebi-a-GCST90016978	genus Christensenellaceae R 7group id.11283	MmZUsB	outcome	|| id:ebi-a-GCST90016978	Inverse variance weighted	10	0.021486	0.049233	0.662536	0.954347	-0.0750106	0.117983	1.02172	0.927734	1.12522	ebi-a-GCST90016978	MmZUsB	outcome	|| id:ebi-a-GCST90016978	Inverse variance weighted	9.72372	9	0.373311	ebi-a-GCST90016978	MmZUsB	outcome	|| id:ebi-a-GCST90016978	-0.0116421	0.0107543	0.310555	20.3788
369	ebi-a-GCST90016979	genus Clostridium innocuum group id.14397	2IoB7G	outcome	|| id:ebi-a-GCST90016979	Inverse variance weighted	8	0.0374534	0.0368119	0.308951	0.926085	-0.0346979	0.109605	1.03816	0.965897	1.11584	ebi-a-GCST90016979	2IoB7G	outcome	|| id:ebi-a-GCST90016979	Inverse variance weighted	12.6285	7	0.0816936	ebi-a-GCST90016979	2IoB7G	outcome	|| id:ebi-a-GCST90016979	-0.0430469	0.0212095	0.0887121	20.8279
370	ebi-a-GCST90016980	genus Clostridium sensustricto1 id.1873	F07A0e	outcome	|| id:ebi-a-GCST90016980	Inverse variance weighted	6	0.00241113	0.0464992	0.958646	0.977819	-0.0887274	0.0935497	1.00241	0.915095	1.09807	ebi-a-GCST90016980	F07A0e	outcome	|| id:ebi-a-GCST90016980	Inverse variance weighted	2.31044	5	0.804733	ebi-a-GCST90016980	F07A0e	outcome	|| id:ebi-a-GCST90016980	-0.00979712	0.0104842	0.402968	20.6955
371	ebi-a-GCST90016981	genus Collinsella id.815	Mxbyri	outcome	|| id:ebi-a-GCST90016981	Inverse variance weighted	9	0.0288031	0.0471745	0.541488	0.954347	-0.063659	0.121265	1.02922	0.938325	1.12892	ebi-a-GCST90016981	Mxbyri	outcome	|| id:ebi-a-GCST90016981	Inverse variance weighted	4.99437	8	0.758177	ebi-a-GCST90016981	Mxbyri	outcome	|| id:ebi-a-GCST90016981	0.0164468	0.0122439	0.2211	20.7931
372	ebi-a-GCST90016982	genus Coprobacter id.949	mYT2kn	outcome	|| id:ebi-a-GCST90016982	Inverse variance weighted	10	-0.00442179	0.0495376	0.928874	0.968687	-0.101516	0.0926719	0.995588	0.903467	1.0971	ebi-a-GCST90016982	mYT2kn	outcome	|| id:ebi-a-GCST90016982	Inverse variance weighted	25.3575	9	0.00260018	ebi-a-GCST90016982	mYT2kn	outcome	|| id:ebi-a-GCST90016982	0.000295094	0.0191631	0.988091	21.2054
373	ebi-a-GCST90016983	genus Coprococcus1 id.11301	eze8fk	outcome	|| id:ebi-a-GCST90016983	Inverse variance weighted	11	0.0727048	0.041015	0.0762882	0.926085	-0.00768451	0.153094	1.07541	0.992345	1.16543	ebi-a-GCST90016983	eze8fk	outcome	|| id:ebi-a-GCST90016983	Inverse variance weighted	5.84613	10	0.82802	ebi-a-GCST90016983	eze8fk	outcome	|| id:ebi-a-GCST90016983	0.00298977	0.0072043	0.687861	22.0556
374	ebi-a-GCST90016984	genus Coprococcus2 id.11302	gUx1Vd	outcome	|| id:ebi-a-GCST90016984	Inverse variance weighted	8	-0.0191741	0.0674266	0.776127	0.954347	-0.15133	0.112982	0.981009	0.859564	1.11961	ebi-a-GCST90016984	gUx1Vd	outcome	|| id:ebi-a-GCST90016984	Inverse variance weighted	15.4919	7	0.0301859	ebi-a-GCST90016984	gUx1Vd	outcome	|| id:ebi-a-GCST90016984	0.0498127	0.0373989	0.231243	20.7675
375	ebi-a-GCST90016985	genus Coprococcus3 id.11303	cahFF4	outcome	|| id:ebi-a-GCST90016985	Inverse variance weighted	9	0.0643058	0.0591693	0.277121	0.926085	-0.0516661	0.180278	1.06642	0.949646	1.19755	ebi-a-GCST90016985	cahFF4	outcome	|| id:ebi-a-GCST90016985	Inverse variance weighted	11.3114	8	0.18467	ebi-a-GCST90016985	cahFF4	outcome	|| id:ebi-a-GCST90016985	-0.0101388	0.0156097	0.536727	21.541
376	ebi-a-GCST90016986	genus Defluviitaleaceae UCG011 id.11287	pun0H1	outcome	|| id:ebi-a-GCST90016986	Inverse variance weighted	9	0.0415383	0.0435762	0.340472	0.926085	-0.0438711	0.126948	1.04241	0.957077	1.13536	ebi-a-GCST90016986	pun0H1	outcome	|| id:ebi-a-GCST90016986	Inverse variance weighted	11.9658	8	0.152734	ebi-a-GCST90016986	pun0H1	outcome	|| id:ebi-a-GCST90016986	0.0217442	0.014876	0.187214	22.8737
377	ebi-a-GCST90016987	genus Desulfovibrio id.3173	TCut2L	outcome	|| id:ebi-a-GCST90016987	Inverse variance weighted	10	-0.0549801	0.0355471	0.12194	0.926085	-0.124652	0.0146922	0.946504	0.882804	1.0148	ebi-a-GCST90016987	TCut2L	outcome	|| id:ebi-a-GCST90016987	Inverse variance weighted	8.52952	9	0.481785	ebi-a-GCST90016987	TCut2L	outcome	|| id:ebi-a-GCST90016987	-0.0174064	0.011502	0.168653	21.3399
378	ebi-a-GCST90016988	genus Dialister id.2183	6dhA4e	outcome	|| id:ebi-a-GCST90016988	Inverse variance weighted	11	-0.0166299	0.0415394	0.688906	0.954347	-0.0980471	0.0647873	0.983508	0.906606	1.06693	ebi-a-GCST90016988	6dhA4e	outcome	|| id:ebi-a-GCST90016988	Inverse variance weighted	11.3411	10	0.331568	ebi-a-GCST90016988	6dhA4e	outcome	|| id:ebi-a-GCST90016988	-0.00104549	0.0129997	0.93766	20.461
379	ebi-a-GCST90016989	genus Dorea id.1997	H5PgIq	outcome	|| id:ebi-a-GCST90016989	Inverse variance weighted	10	-0.0491591	0.0610237	0.420488	0.953106	-0.168766	0.0704473	0.95203	0.844707	1.07299	ebi-a-GCST90016989	H5PgIq	outcome	|| id:ebi-a-GCST90016989	Inverse variance weighted	15.1241	9	0.0875842	ebi-a-GCST90016989	H5PgIq	outcome	|| id:ebi-a-GCST90016989	-0.00866904	0.0117909	0.483192	21.2254
380	ebi-a-GCST90016990	genus Eggerthella id.819	1WEOzZ	outcome	|| id:ebi-a-GCST90016990	Inverse variance weighted	11	-0.0214354	0.0275512	0.436557	0.954347	-0.0754356	0.0325649	0.978793	0.927339	1.0331	ebi-a-GCST90016990	1WEOzZ	outcome	|| id:ebi-a-GCST90016990	Inverse variance weighted	10.172	10	0.425532	ebi-a-GCST90016990	1WEOzZ	outcome	|| id:ebi-a-GCST90016990	0.0105827	0.0145937	0.486784	20.9298
381	ebi-a-GCST90016991	genus Eisenbergiella id.11304	nHaGnt	outcome	|| id:ebi-a-GCST90016991	Inverse variance weighted	11	0.00677516	0.0267984	0.800408	0.954347	-0.0457497	0.0593001	1.0068	0.955281	1.06109	ebi-a-GCST90016991	nHaGnt	outcome	|| id:ebi-a-GCST90016991	Inverse variance weighted	7.75069	10	0.653174	ebi-a-GCST90016991	nHaGnt	outcome	|| id:ebi-a-GCST90016991	0.0407376	0.0218514	0.0951587	21.0804
382	ebi-a-GCST90016992	genus Enterorhabdus id.820	Qg7c5C	outcome	|| id:ebi-a-GCST90016992	Inverse variance weighted	5	-0.0268097	0.0444889	0.546765	0.954347	-0.114008	0.0603885	0.973547	0.892251	1.06225	ebi-a-GCST90016992	Qg7c5C	outcome	|| id:ebi-a-GCST90016992	Inverse variance weighted	3.9788	4	0.408883	ebi-a-GCST90016992	Qg7c5C	outcome	|| id:ebi-a-GCST90016992	0.00218954	0.0222188	0.927715	20.9342
383	ebi-a-GCST90016993	genus Erysipelatoclostridium id.11381	3WUDry	outcome	|| id:ebi-a-GCST90016993	Inverse variance weighted	15	0.0394223	0.0384942	0.305783	0.926085	-0.0360263	0.114871	1.04021	0.964615	1.12173	ebi-a-GCST90016993	3WUDry	outcome	|| id:ebi-a-GCST90016993	Inverse variance weighted	23.5899	14	0.0513226	ebi-a-GCST90016993	3WUDry	outcome	|| id:ebi-a-GCST90016993	0.0069235	0.0123958	0.58597	22.1367
384	ebi-a-GCST90016995	genus Escherichia Shigella id.3504	G4u7Q3	outcome	|| id:ebi-a-GCST90016995	Inverse variance weighted	10	0.0123568	0.0406787	0.761306	0.954347	-0.0673735	0.0920871	1.01243	0.934846	1.09646	ebi-a-GCST90016995	G4u7Q3	outcome	|| id:ebi-a-GCST90016995	Inverse variance weighted	5.75881	9	0.763794	ebi-a-GCST90016995	G4u7Q3	outcome	|| id:ebi-a-GCST90016995	-0.00266941	0.00928353	0.781005	20.8524
385	ebi-a-GCST90016996	genus Eubacterium brachy group id.11296	3rMlly	outcome	|| id:ebi-a-GCST90016996	Inverse variance weighted	9	0.0331509	0.052065	0.524306	0.954347	-0.0688964	0.135198	1.03371	0.933423	1.14476	ebi-a-GCST90016996	3rMlly	outcome	|| id:ebi-a-GCST90016996	Inverse variance weighted	32.1087	8	8.90554e-05	ebi-a-GCST90016996	3rMlly	outcome	|| id:ebi-a-GCST90016996	0.0441287	0.0259605	0.13296	20.5667
386	ebi-a-GCST90016997	genus Eubacterium coprostanoligenes group id.11375	EMLwrX	outcome	|| id:ebi-a-GCST90016997	Inverse variance weighted	12	0.0279926	0.0463383	0.545781	0.954347	-0.0628303	0.118816	1.02839	0.939103	1.12616	ebi-a-GCST90016997	EMLwrX	outcome	|| id:ebi-a-GCST90016997	Inverse variance weighted	12.0416	11	0.360528	ebi-a-GCST90016997	EMLwrX	outcome	|| id:ebi-a-GCST90016997	0.00445595	0.0124361	0.727563	21.9174
387	ebi-a-GCST90016998	genus Eubacterium eligens group id.14372	QFAQOn	outcome	|| id:ebi-a-GCST90016998	Inverse variance weighted	8	0.0190992	0.049585	0.700103	0.954347	-0.0780874	0.116286	1.01928	0.924884	1.12332	ebi-a-GCST90016998	QFAQOn	outcome	|| id:ebi-a-GCST90016998	Inverse variance weighted	5.80401	7	0.562812	ebi-a-GCST90016998	QFAQOn	outcome	|| id:ebi-a-GCST90016998	-0.013957	0.0171114	0.445861	20.6903
388	ebi-a-GCST90016999	genus Eubacterium fissicatena group id.14373	afN1Jc	outcome	|| id:ebi-a-GCST90016999	Inverse variance weighted	9	0.0381497	0.024871	0.125054	0.926085	-0.0105975	0.086897	1.03889	0.989458	1.09078	ebi-a-GCST90016999	afN1Jc	outcome	|| id:ebi-a-GCST90016999	Inverse variance weighted	7.02308	8	0.534144	ebi-a-GCST90016999	afN1Jc	outcome	|| id:ebi-a-GCST90016999	-0.017845	0.0173258	0.337293	21.1596
389	ebi-a-GCST90017000	genus Eubacterium hallii group id.11338	WsFo3Y	outcome	|| id:ebi-a-GCST90017000	Inverse variance weighted	16	-0.0657167	0.0447247	0.141735	0.926085	-0.153377	0.0219438	0.936396	0.857806	1.02219	ebi-a-GCST90017000	WsFo3Y	outcome	|| id:ebi-a-GCST90017000	Inverse variance weighted	25.5108	15	0.0434899	ebi-a-GCST90017000	WsFo3Y	outcome	|| id:ebi-a-GCST90017000	0.00496637	0.00762039	0.525136	20.9783
390	ebi-a-GCST90017001	genus Eubacterium nodatum group id.11297	rVXtOE	outcome	|| id:ebi-a-GCST90017001	Inverse variance weighted	11	-0.00769735	0.0288459	0.78959	0.954347	-0.0642354	0.0488407	0.992332	0.937784	1.05005	ebi-a-GCST90017001	rVXtOE	outcome	|| id:ebi-a-GCST90017001	Inverse variance weighted	20.1951	10	0.0274608	ebi-a-GCST90017001	rVXtOE	outcome	|| id:ebi-a-GCST90017001	-0.00367403	0.0196267	0.85566	21.5795
391	ebi-a-GCST90017002	genus Eubacterium oxidoreducens group id.11339	DLvRhG	outcome	|| id:ebi-a-GCST90017002	Inverse variance weighted	4	0.0201435	0.0447815	0.652842	0.954347	-0.0676282	0.107915	1.02035	0.934608	1.11395	ebi-a-GCST90017002	DLvRhG	outcome	|| id:ebi-a-GCST90017002	Inverse variance weighted	3.47702	3	0.323754	ebi-a-GCST90017002	DLvRhG	outcome	|| id:ebi-a-GCST90017002	0.0242694	0.0150991	0.24923	21.8787
392	ebi-a-GCST90017003	genus Eubacterium rectale group id.14374	PELEwQ	outcome	|| id:ebi-a-GCST90017003	Inverse variance weighted	8	-0.0169579	0.0534748	0.751153	0.954347	-0.121768	0.0878528	0.983185	0.885353	1.09183	ebi-a-GCST90017003	PELEwQ	outcome	|| id:ebi-a-GCST90017003	Inverse variance weighted	4.78036	7	0.686747	ebi-a-GCST90017003	PELEwQ	outcome	|| id:ebi-a-GCST90017003	0.00255319	0.0120091	0.838674	21.4805
393	ebi-a-GCST90017004	genus Eubacterium ruminantium group id.11340	0p9nTZ	outcome	|| id:ebi-a-GCST90017004	Inverse variance weighted	16	-0.0109671	0.0256556	0.669036	0.954347	-0.0612521	0.039318	0.989093	0.940586	1.0401	ebi-a-GCST90017004	0p9nTZ	outcome	|| id:ebi-a-GCST90017004	Inverse variance weighted	15.0705	15	0.446348	ebi-a-GCST90017004	0p9nTZ	outcome	|| id:ebi-a-GCST90017004	-0.00190071	0.00882241	0.83253	21.3703
394	ebi-a-GCST90017005	genus Eubacterium ventriosum group id.11341	uHlrrn	outcome	|| id:ebi-a-GCST90017005	Inverse variance weighted	14	0.0665874	0.0467638	0.154473	0.926085	-0.0250696	0.158244	1.06885	0.975242	1.17145	ebi-a-GCST90017005	uHlrrn	outcome	|| id:ebi-a-GCST90017005	Inverse variance weighted	18.2451	13	0.148433	ebi-a-GCST90017005	uHlrrn	outcome	|| id:ebi-a-GCST90017005	-0.0193061	0.0155437	0.237942	21.5128
395	ebi-a-GCST90017006	genus Eubacterium xylanophilum group id.14375	TuCrcJ	outcome	|| id:ebi-a-GCST90017006	Inverse variance weighted	9	0.00568166	0.0711355	0.93634	0.969611	-0.133744	0.145107	1.0057	0.874814	1.15616	ebi-a-GCST90017006	TuCrcJ	outcome	|| id:ebi-a-GCST90017006	Inverse variance weighted	20.0896	8	0.0100022	ebi-a-GCST90017006	TuCrcJ	outcome	|| id:ebi-a-GCST90017006	-0.00363027	0.0191218	0.854815	21.8579
396	ebi-a-GCST90017007	genus Faecalibacterium id.2057	qMwqUj	outcome	|| id:ebi-a-GCST90017007	Inverse variance weighted	10	0.0119485	0.0405197	0.768084	0.954347	-0.0674701	0.0913671	1.01202	0.934756	1.09567	ebi-a-GCST90017007	qMwqUj	outcome	|| id:ebi-a-GCST90017007	Inverse variance weighted	9.26448	9	0.413228	ebi-a-GCST90017007	qMwqUj	outcome	|| id:ebi-a-GCST90017007	-0.0175198	0.00764428	0.0511141	21.0874
397	ebi-a-GCST90017008	genus Family XIII AD3011 group id.11293	pA86mN	outcome	|| id:ebi-a-GCST90017008	Inverse variance weighted	12	-0.0357434	0.0449035	0.426029	0.954347	-0.123754	0.0522675	0.964888	0.883597	1.05366	ebi-a-GCST90017008	pA86mN	outcome	|| id:ebi-a-GCST90017008	Inverse variance weighted	13.9266	11	0.237079	ebi-a-GCST90017008	pA86mN	outcome	|| id:ebi-a-GCST90017008	0.0155547	0.0177985	0.402655	21.4917
398	ebi-a-GCST90017009	genus Family XIII UCG001 id.11294	O6rWI0	outcome	|| id:ebi-a-GCST90017009	Inverse variance weighted	8	0.0161521	0.0463487	0.727471	0.954347	-0.0746913	0.106996	1.01628	0.92803	1.11293	ebi-a-GCST90017009	O6rWI0	outcome	|| id:ebi-a-GCST90017009	Inverse variance weighted	7.69916	7	0.359867	ebi-a-GCST90017009	O6rWI0	outcome	|| id:ebi-a-GCST90017009	-0.00909327	0.0114068	0.455725	21.4603
399	ebi-a-GCST90017010	genus Flavonifractor id.2059	ZCVDus	outcome	|| id:ebi-a-GCST90017010	Inverse variance weighted	5	-0.0144124	0.0657356	0.826457	0.956813	-0.143254	0.114429	0.985691	0.866534	1.12123	ebi-a-GCST90017010	ZCVDus	outcome	|| id:ebi-a-GCST90017010	Inverse variance weighted	6.14483	4	0.18859	ebi-a-GCST90017010	ZCVDus	outcome	|| id:ebi-a-GCST90017010	-0.0317626	0.0187136	0.188206	22.9734
3100	ebi-a-GCST90017011	genus Fusicatenibacter id.11305	QvEkMc	outcome	|| id:ebi-a-GCST90017011	Inverse variance weighted	17	-0.00508503	0.0374361	0.891954	0.956813	-0.0784598	0.0682897	0.994928	0.924539	1.07068	ebi-a-GCST90017011	QvEkMc	outcome	|| id:ebi-a-GCST90017011	Inverse variance weighted	12.3248	16	0.721337	ebi-a-GCST90017011	QvEkMc	outcome	|| id:ebi-a-GCST90017011	-0.0140871	0.00962382	0.163895	21.1964
3101	ebi-a-GCST90017012	genus Gordonibacter id.821	xmATn0	outcome	|| id:ebi-a-GCST90017012	Inverse variance weighted	10	-0.000869348	0.0362527	0.980868	0.9857	-0.0719246	0.070186	0.999131	0.930601	1.07271	ebi-a-GCST90017012	xmATn0	outcome	|| id:ebi-a-GCST90017012	Inverse variance weighted	23.49	9	0.00518478	ebi-a-GCST90017012	xmATn0	outcome	|| id:ebi-a-GCST90017012	-0.0165697	0.0231277	0.4941	20.5296
3102	ebi-a-GCST90017013	genus Haemophilus id.3698	YEfXpH	outcome	|| id:ebi-a-GCST90017013	Inverse variance weighted	8	-0.0239967	0.036333	0.508954	0.954347	-0.0952094	0.0472159	0.976289	0.909183	1.04835	ebi-a-GCST90017013	YEfXpH	outcome	|| id:ebi-a-GCST90017013	Inverse variance weighted	7.99624	7	0.332925	ebi-a-GCST90017013	YEfXpH	outcome	|| id:ebi-a-GCST90017013	0.0128008	0.00880172	0.196082	23.5066
3103	ebi-a-GCST90017014	genus Holdemanella id.11393	ohZA8N	outcome	|| id:ebi-a-GCST90017014	Inverse variance weighted	11	0.0548727	0.0306253	0.0731744	0.926085	-0.00515298	0.114898	1.05641	0.99486	1.12176	ebi-a-GCST90017014	ohZA8N	outcome	|| id:ebi-a-GCST90017014	Inverse variance weighted	11.2164	10	0.340908	ebi-a-GCST90017014	ohZA8N	outcome	|| id:ebi-a-GCST90017014	-0.0144937	0.00903053	0.142965	21.8129
3104	ebi-a-GCST90017015	genus Holdemania id.2157	XiDIlL	outcome	|| id:ebi-a-GCST90017015	Inverse variance weighted	15	-0.0190249	0.0288844	0.510118	0.954347	-0.0756384	0.0375886	0.981155	0.927151	1.0383	ebi-a-GCST90017015	XiDIlL	outcome	|| id:ebi-a-GCST90017015	Inverse variance weighted	14.85	14	0.388483	ebi-a-GCST90017015	XiDIlL	outcome	|| id:ebi-a-GCST90017015	-0.0028267	0.00861359	0.748011	21.857
3105	ebi-a-GCST90017016	genus Howardella id.2000	EZ3GMr	outcome	|| id:ebi-a-GCST90017016	Inverse variance weighted	10	0.0151738	0.0234939	0.518371	0.954347	-0.0308744	0.0612219	1.01529	0.969597	1.06313	ebi-a-GCST90017016	EZ3GMr	outcome	|| id:ebi-a-GCST90017016	Inverse variance weighted	7.01187	9	0.635883	ebi-a-GCST90017016	EZ3GMr	outcome	|| id:ebi-a-GCST90017016	0.0112165	0.0149317	0.474055	21.7375
3106	ebi-a-GCST90017017	genus Hungatella id.11306	K8LUly	outcome	|| id:ebi-a-GCST90017017	Inverse variance weighted	5	0.00332774	0.0607149	0.95629	0.977819	-0.115673	0.122329	1.00333	0.890766	1.13013	ebi-a-GCST90017017	K8LUly	outcome	|| id:ebi-a-GCST90017017	Inverse variance weighted	11.8816	4	0.0182538	ebi-a-GCST90017017	K8LUly	outcome	|| id:ebi-a-GCST90017017	0.0315504	0.0516545	0.584499	20.4344
3107	ebi-a-GCST90017018	genus Intestinibacter id.11345	WKn1cF	outcome	|| id:ebi-a-GCST90017018	Inverse variance weighted	14	0.0104028	0.0338208	0.758397	0.954347	-0.055886	0.0766917	1.01046	0.945647	1.07971	ebi-a-GCST90017018	WKn1cF	outcome	|| id:ebi-a-GCST90017018	Inverse variance weighted	12.9118	13	0.45465	ebi-a-GCST90017018	WKn1cF	outcome	|| id:ebi-a-GCST90017018	-5.7234e-05	0.00934055	0.995212	21.9879
3108	ebi-a-GCST90017019	genus Intestinimonas id.2062	79cuZP	outcome	|| id:ebi-a-GCST90017019	Inverse variance weighted	17	-0.0180913	0.0359005	0.614311	0.954347	-0.0884562	0.0522736	0.982071	0.915343	1.05366	ebi-a-GCST90017019	79cuZP	outcome	|| id:ebi-a-GCST90017019	Inverse variance weighted	23.7887	16	0.0942216	ebi-a-GCST90017019	79cuZP	outcome	|| id:ebi-a-GCST90017019	0.00153462	0.00852346	0.859526	21.5368
3109	ebi-a-GCST90017020	genus Lachnoclostridium id.11308	b3mihZ	outcome	|| id:ebi-a-GCST90017020	Inverse variance weighted	12	-0.0172269	0.0541246	0.75027	0.954347	-0.123311	0.0888573	0.982921	0.883989	1.09292	ebi-a-GCST90017020	b3mihZ	outcome	|| id:ebi-a-GCST90017020	Inverse variance weighted	16.0308	11	0.139993	ebi-a-GCST90017020	b3mihZ	outcome	|| id:ebi-a-GCST90017020	-0.00328498	0.0135898	0.813879	20.9778
3110	ebi-a-GCST90017021	genus Lachnospiraceae FCS020 group id.11314	3dKl6N	outcome	|| id:ebi-a-GCST90017021	Inverse variance weighted	12	-0.0213381	0.0370355	0.564512	0.954347	-0.0939277	0.0512515	0.978888	0.910349	1.05259	ebi-a-GCST90017021	3dKl6N	outcome	|| id:ebi-a-GCST90017021	Inverse variance weighted	8.87733	11	0.633214	ebi-a-GCST90017021	3dKl6N	outcome	|| id:ebi-a-GCST90017021	0.0177702	0.0069419	0.0283805	21.6055
3111	ebi-a-GCST90017022	genus Lachnospiraceae NC2004 group id.11316	PIvPpj	outcome	|| id:ebi-a-GCST90017022	Inverse variance weighted	9	-0.027311	0.0428215	0.523613	0.954347	-0.111241	0.0566192	0.973059	0.894723	1.05825	ebi-a-GCST90017022	PIvPpj	outcome	|| id:ebi-a-GCST90017022	Inverse variance weighted	15.3167	8	0.0532718	ebi-a-GCST90017022	PIvPpj	outcome	|| id:ebi-a-GCST90017022	-0.00268002	0.0215731	0.904625	20.7154
3112	ebi-a-GCST90017023	genus Lachnospiraceae ND3007 group id.11317	CmvVX1	outcome	|| id:ebi-a-GCST90017023	Inverse variance weighted	3	0.125295	0.107854	0.245353	0.926085	-0.0860984	0.336688	1.13348	0.917504	1.4003	ebi-a-GCST90017023	CmvVX1	outcome	|| id:ebi-a-GCST90017023	Inverse variance weighted	2.72437	2	0.256101	ebi-a-GCST90017023	CmvVX1	outcome	|| id:ebi-a-GCST90017023	0.151131	0.092288	0.349003	20.9361
3113	ebi-a-GCST90017024	genus Lachnospiraceae NK4A136 group id.11319	IZe3j3	outcome	|| id:ebi-a-GCST90017024	Inverse variance weighted	15	0.0404563	0.0335972	0.228529	0.926085	-0.0253943	0.106307	1.04129	0.974925	1.11216	ebi-a-GCST90017024	IZe3j3	outcome	|| id:ebi-a-GCST90017024	Inverse variance weighted	10.1975	14	0.747608	ebi-a-GCST90017024	IZe3j3	outcome	|| id:ebi-a-GCST90017024	0.00260369	0.00501354	0.612257	21.2407
3114	ebi-a-GCST90017025	genus Lachnospiraceae UCG001 id.11321	D7EaeF	outcome	|| id:ebi-a-GCST90017025	Inverse variance weighted	11	0.05376	0.0346334	0.120601	0.926085	-0.0141215	0.121642	1.05523	0.985978	1.12935	ebi-a-GCST90017025	D7EaeF	outcome	|| id:ebi-a-GCST90017025	Inverse variance weighted	7.16727	10	0.709565	ebi-a-GCST90017025	D7EaeF	outcome	|| id:ebi-a-GCST90017025	-0.00606859	0.0136963	0.668165	22.4094
3115	ebi-a-GCST90017026	genus Lachnospiraceae UCG004 id.11324	OPIZsg	outcome	|| id:ebi-a-GCST90017026	Inverse variance weighted	11	0.0694543	0.0727027	0.339416	0.926085	-0.073043	0.211952	1.07192	0.929561	1.23609	ebi-a-GCST90017026	OPIZsg	outcome	|| id:ebi-a-GCST90017026	Inverse variance weighted	30.4226	10	0.000730363	ebi-a-GCST90017026	OPIZsg	outcome	|| id:ebi-a-GCST90017026	-0.0251738	0.0184175	0.204843	21.4159
3116	ebi-a-GCST90017027	genus Lachnospiraceae UCG008 id.11328	kVZGTP	outcome	|| id:ebi-a-GCST90017027	Inverse variance weighted	10	-0.0173123	0.0316874	0.584828	0.954347	-0.0794195	0.044795	0.982837	0.923652	1.04581	ebi-a-GCST90017027	kVZGTP	outcome	|| id:ebi-a-GCST90017027	Inverse variance weighted	10.1652	9	0.337278	ebi-a-GCST90017027	kVZGTP	outcome	|| id:ebi-a-GCST90017027	-0.021727	0.0219457	0.351152	23.3346
3117	ebi-a-GCST90017028	genus Lachnospiraceae UCG010 id.11330	CBHvtO	outcome	|| id:ebi-a-GCST90017028	Inverse variance weighted	10	-0.0369957	0.0392758	0.34622	0.92746	-0.113976	0.0399848	0.96368	0.892279	1.04079	ebi-a-GCST90017028	CBHvtO	outcome	|| id:ebi-a-GCST90017028	Inverse variance weighted	6.34068	9	0.705397	ebi-a-GCST90017028	CBHvtO	outcome	|| id:ebi-a-GCST90017028	-0.00345766	0.00830192	0.688002	21.7908
3118	ebi-a-GCST90017030	genus Lactobacillus id.1837	BHKroS	outcome	|| id:ebi-a-GCST90017030	Inverse variance weighted	10	0.0316933	0.0305676	0.299816	0.926085	-0.0282191	0.0916057	1.0322	0.972175	1.09593	ebi-a-GCST90017030	BHKroS	outcome	|| id:ebi-a-GCST90017030	Inverse variance weighted	4.82432	9	0.849346	ebi-a-GCST90017030	BHKroS	outcome	|| id:ebi-a-GCST90017030	0.0106933	0.0100095	0.316552	21.9675
3119	ebi-a-GCST90017031	genus Lactococcus id.1851	OcBn9H	outcome	|| id:ebi-a-GCST90017031	Inverse variance weighted	8	0.0321551	0.0270131	0.233908	0.926085	-0.0207905	0.0851007	1.03268	0.979424	1.08883	ebi-a-GCST90017031	OcBn9H	outcome	|| id:ebi-a-GCST90017031	Inverse variance weighted	3.2673	7	0.859223	ebi-a-GCST90017031	OcBn9H	outcome	|| id:ebi-a-GCST90017031	-0.0151752	0.0156015	0.36828	21.7423
3120	ebi-a-GCST90017032	genus Marvinbryantia id.2005	FdE8D3	outcome	|| id:ebi-a-GCST90017032	Inverse variance weighted	10	-0.0864002	0.0408431	0.0343942	0.926085	-0.166453	-0.00634783	0.917227	0.846663	0.993672	ebi-a-GCST90017032	FdE8D3	outcome	|| id:ebi-a-GCST90017032	Inverse variance weighted	6.45265	9	0.693898	ebi-a-GCST90017032	FdE8D3	outcome	|| id:ebi-a-GCST90017032	0.00190139	0.0135549	0.891911	22.0205
3121	ebi-a-GCST90017033	genus Methanobrevibacter id.123	JXhWb6	outcome	|| id:ebi-a-GCST90017033	Inverse variance weighted	6	0.0240298	0.0358647	0.50285	0.954347	-0.0462651	0.0943247	1.02432	0.954789	1.09892	ebi-a-GCST90017033	JXhWb6	outcome	|| id:ebi-a-GCST90017033	Inverse variance weighted	8.07738	5	0.152023	ebi-a-GCST90017033	JXhWb6	outcome	|| id:ebi-a-GCST90017033	0.0163526	0.0198806	0.456975	21.3894
3122	ebi-a-GCST90017034	genus Odoribacter id.952	2sMDvk	outcome	|| id:ebi-a-GCST90017034	Inverse variance weighted	6	-0.0405376	0.0657128	0.537307	0.954347	-0.169335	0.0882594	0.960273	0.844226	1.09227	ebi-a-GCST90017034	2sMDvk	outcome	|| id:ebi-a-GCST90017034	Inverse variance weighted	6.34273	5	0.274283	ebi-a-GCST90017034	2sMDvk	outcome	|| id:ebi-a-GCST90017034	-0.0119638	0.0191909	0.566802	20.6458
3123	ebi-a-GCST90017035	genus Olsenella id.822	SK8Nw9	outcome	|| id:ebi-a-GCST90017035	Inverse variance weighted	11	-0.0478585	0.038716	0.216405	0.926085	-0.123742	0.0280248	0.953269	0.883608	1.02842	ebi-a-GCST90017035	SK8Nw9	outcome	|| id:ebi-a-GCST90017035	Inverse variance weighted	31.3402	10	0.000515426	ebi-a-GCST90017035	SK8Nw9	outcome	|| id:ebi-a-GCST90017035	0.0516896	0.0107099	0.00093868	21.4057
3124	ebi-a-GCST90017036	genus Oscillibacter id.2063	hk3DUN	outcome	|| id:ebi-a-GCST90017036	Inverse variance weighted	14	-0.0521063	0.0385322	0.176286	0.926085	-0.127629	0.0234169	0.949228	0.880179	1.02369	ebi-a-GCST90017036	hk3DUN	outcome	|| id:ebi-a-GCST90017036	Inverse variance weighted	22.2355	13	0.0518184	ebi-a-GCST90017036	hk3DUN	outcome	|| id:ebi-a-GCST90017036	0.000277691	0.0137382	0.984206	22.2055
3125	ebi-a-GCST90017037	genus Oscillospira id.2064	CzwxC4	outcome	|| id:ebi-a-GCST90017037	Inverse variance weighted	8	0.000575551	0.0433958	0.989418	0.989418	-0.0844803	0.0856314	1.00058	0.91899	1.0894	ebi-a-GCST90017037	CzwxC4	outcome	|| id:ebi-a-GCST90017037	Inverse variance weighted	7.58336	7	0.370761	ebi-a-GCST90017037	CzwxC4	outcome	|| id:ebi-a-GCST90017037	0.0331419	0.0164666	0.090818	21.1987
3126	ebi-a-GCST90017038	genus Oxalobacter id.2978	rbP4Su	outcome	|| id:ebi-a-GCST90017038	Inverse variance weighted	10	-0.0208744	0.0250819	0.405267	0.953106	-0.0700348	0.028286	0.979342	0.932361	1.02869	ebi-a-GCST90017038	rbP4Su	outcome	|| id:ebi-a-GCST90017038	Inverse variance weighted	9.94436	9	0.355009	ebi-a-GCST90017038	rbP4Su	outcome	|| id:ebi-a-GCST90017038	0.0320981	0.0167697	0.0919555	23.6456
3127	ebi-a-GCST90017039	genus Parabacteroides id.954	u2GJI3	outcome	|| id:ebi-a-GCST90017039	Inverse variance weighted	5	-0.136492	0.0605355	0.0241495	0.926085	-0.255142	-0.0178424	0.872413	0.774807	0.982316	ebi-a-GCST90017039	u2GJI3	outcome	|| id:ebi-a-GCST90017039	Inverse variance weighted	3.33511	4	0.503389	ebi-a-GCST90017039	u2GJI3	outcome	|| id:ebi-a-GCST90017039	-0.0147696	0.0173956	0.458236	22.4037
3128	ebi-a-GCST90017040	genus Paraprevotella id.962	Qmj6qb	outcome	|| id:ebi-a-GCST90017040	Inverse variance weighted	10	-0.0650556	0.0382471	0.0889563	0.926085	-0.14002	0.00990871	0.937015	0.869341	1.00996	ebi-a-GCST90017040	Qmj6qb	outcome	|| id:ebi-a-GCST90017040	Inverse variance weighted	14.7384	9	0.0983768	ebi-a-GCST90017040	Qmj6qb	outcome	|| id:ebi-a-GCST90017040	0.0198081	0.0134297	0.178461	22.5541
3129	ebi-a-GCST90017041	genus Parasutterella id.2892	2YPAre	outcome	|| id:ebi-a-GCST90017041	Inverse variance weighted	13	0.0130178	0.036066	0.718142	0.954347	-0.0576715	0.0837071	1.0131	0.94396	1.08731	ebi-a-GCST90017041	2YPAre	outcome	|| id:ebi-a-GCST90017041	Inverse variance weighted	15.0464	12	0.238908	ebi-a-GCST90017041	2YPAre	outcome	|| id:ebi-a-GCST90017041	-0.0019469	0.00874365	0.827877	22.363
3130	ebi-a-GCST90017042	genus Peptococcus id.2037	iIEhny	outcome	|| id:ebi-a-GCST90017042	Inverse variance weighted	12	0.00326264	0.0314548	0.917388	0.968687	-0.0583889	0.0649141	1.00327	0.943283	1.06707	ebi-a-GCST90017042	iIEhny	outcome	|| id:ebi-a-GCST90017042	Inverse variance weighted	17.4653	11	0.0948463	ebi-a-GCST90017042	iIEhny	outcome	|| id:ebi-a-GCST90017042	0.00691725	0.0165982	0.685667	22.5685
3131	ebi-a-GCST90017043	genus Phascolarctobacterium id.2168	yTOQbK	outcome	|| id:ebi-a-GCST90017043	Inverse variance weighted	8	0.0326411	0.0633365	0.606301	0.954347	-0.0914984	0.156781	1.03318	0.912563	1.16974	ebi-a-GCST90017043	yTOQbK	outcome	|| id:ebi-a-GCST90017043	Inverse variance weighted	13.2372	7	0.0665357	ebi-a-GCST90017043	yTOQbK	outcome	|| id:ebi-a-GCST90017043	-0.0111914	0.0261452	0.683556	21.532
3132	ebi-a-GCST90017044	genus Prevotella7 id.11182	yAb4ON	outcome	|| id:ebi-a-GCST90017044	Inverse variance weighted	11	0.0300185	0.0217379	0.167301	0.926085	-0.0125878	0.0726247	1.03047	0.987491	1.07533	ebi-a-GCST90017044	yAb4ON	outcome	|| id:ebi-a-GCST90017044	Inverse variance weighted	9.4115	10	0.493546	ebi-a-GCST90017044	yAb4ON	outcome	|| id:ebi-a-GCST90017044	-0.0365764	0.0187043	0.0822363	21.1074
3133	ebi-a-GCST90017045	genus Prevotella9 id.11183	s5cbQM	outcome	|| id:ebi-a-GCST90017045	Inverse variance weighted	13	-0.00433469	0.0317081	0.891263	0.956813	-0.0664826	0.0578132	0.995675	0.935679	1.05952	ebi-a-GCST90017045	s5cbQM	outcome	|| id:ebi-a-GCST90017045	Inverse variance weighted	4.47316	12	0.973309	ebi-a-GCST90017045	s5cbQM	outcome	|| id:ebi-a-GCST90017045	0.000502755	0.00939596	0.958287	21.1629
3134	ebi-a-GCST90017046	genus Rikenellaceae RC9 gut group id.11191	mB7rd1	outcome	|| id:ebi-a-GCST90017046	Inverse variance weighted	11	-0.00582551	0.0211387	0.782867	0.954347	-0.0472574	0.0356064	0.994191	0.953842	1.03625	ebi-a-GCST90017046	mB7rd1	outcome	|| id:ebi-a-GCST90017046	Inverse variance weighted	3.34012	10	0.97225	ebi-a-GCST90017046	mB7rd1	outcome	|| id:ebi-a-GCST90017046	0.0204139	0.0184226	0.296556	21.1736
3135	ebi-a-GCST90017047	genus Romboutsia id.11347	OADxgP	outcome	|| id:ebi-a-GCST90017047	Inverse variance weighted	13	0.0649638	0.0418317	0.120428	0.926085	-0.0170263	0.146954	1.06712	0.983118	1.1583	ebi-a-GCST90017047	OADxgP	outcome	|| id:ebi-a-GCST90017047	Inverse variance weighted	16.7866	12	0.157804	ebi-a-GCST90017047	OADxgP	outcome	|| id:ebi-a-GCST90017047	-0.00485363	0.00946854	0.618363	21.428
3136	ebi-a-GCST90017048	genus Roseburia id.2012	2qyyM4	outcome	|| id:ebi-a-GCST90017048	Inverse variance weighted	12	0.0610739	0.0475424	0.198925	0.926085	-0.0321092	0.154257	1.06298	0.968401	1.16679	ebi-a-GCST90017048	2qyyM4	outcome	|| id:ebi-a-GCST90017048	Inverse variance weighted	13.4033	11	0.267787	ebi-a-GCST90017048	2qyyM4	outcome	|| id:ebi-a-GCST90017048	0.00739069	0.0105266	0.498636	20.7202
3137	ebi-a-GCST90017049	genus Ruminiclostridium5 id.11355	0mWy7h	outcome	|| id:ebi-a-GCST90017049	Inverse variance weighted	11	-0.0231554	0.0730539	0.751271	0.954347	-0.166341	0.12003	0.977111	0.846757	1.12753	ebi-a-GCST90017049	0mWy7h	outcome	|| id:ebi-a-GCST90017049	Inverse variance weighted	24.9939	10	0.00535715	ebi-a-GCST90017049	0mWy7h	outcome	|| id:ebi-a-GCST90017049	-0.0313032	0.0168309	0.095834	21.4624
3138	ebi-a-GCST90017050	genus Ruminiclostridium6 id.11356	2OeZqn	outcome	|| id:ebi-a-GCST90017050	Inverse variance weighted	16	-0.0444161	0.0342871	0.195176	0.926085	-0.111619	0.0227866	0.956556	0.894385	1.02305	ebi-a-GCST90017050	2OeZqn	outcome	|| id:ebi-a-GCST90017050	Inverse variance weighted	17.2357	15	0.304972	ebi-a-GCST90017050	2OeZqn	outcome	|| id:ebi-a-GCST90017050	0.00480767	0.00786686	0.550909	21.2842
3139	ebi-a-GCST90017051	genus Ruminiclostridium9 id.11357	VTIffE	outcome	|| id:ebi-a-GCST90017051	Inverse variance weighted	8	0.0133306	0.0538958	0.804645	0.954347	-0.0923052	0.118966	1.01342	0.911827	1.12633	ebi-a-GCST90017051	VTIffE	outcome	|| id:ebi-a-GCST90017051	Inverse variance weighted	4.54563	7	0.715216	ebi-a-GCST90017051	VTIffE	outcome	|| id:ebi-a-GCST90017051	-0.00155583	0.0169246	0.929749	21.1462
3	ebi-a-GCST90017052	genus Ruminococcaceae NK4A214 group id.11358	W3TVvo	outcome	|| id:ebi-a-GCST90017052	Inverse variance weighted	13	-0.0622646	0.0410892	0.129684	0.926085	-0.142799	0.0182703	0.939634	0.866928	1.01844	ebi-a-GCST90017052	W3TVvo	outcome	|| id:ebi-a-GCST90017052	Inverse variance weighted	6.70031	12	0.876767	ebi-a-GCST90017052	W3TVvo	outcome	|| id:ebi-a-GCST90017052	0.0172165	0.0102128	0.119963	21.6608
31	ebi-a-GCST90017053	genus Ruminococcaceae UCG002 id.11360	ouIMZ3	outcome	|| id:ebi-a-GCST90017053	Inverse variance weighted	20	0.0373602	0.0356612	0.294804	0.926085	-0.0325359	0.107256	1.03807	0.967988	1.11322	ebi-a-GCST90017053	ouIMZ3	outcome	|| id:ebi-a-GCST90017053	Inverse variance weighted	23.8	19	0.203936	ebi-a-GCST90017053	ouIMZ3	outcome	|| id:ebi-a-GCST90017053	-0.00436303	0.00764224	0.57512	21.2668
32	ebi-a-GCST90017054	genus Ruminococcaceae UCG003 id.11361	DbDoPw	outcome	|| id:ebi-a-GCST90017054	Inverse variance weighted	11	0.0417182	0.0485892	0.390567	0.953106	-0.0535167	0.136953	1.0426	0.94789	1.14677	ebi-a-GCST90017054	DbDoPw	outcome	|| id:ebi-a-GCST90017054	Inverse variance weighted	14.2037	10	0.163901	ebi-a-GCST90017054	DbDoPw	outcome	|| id:ebi-a-GCST90017054	0.0019926	0.0117712	0.869322	22.97
33	ebi-a-GCST90017055	genus Ruminococcaceae UCG004 id.11362	hElQXa	outcome	|| id:ebi-a-GCST90017055	Inverse variance weighted	11	0.0069939	0.0435842	0.872512	0.956813	-0.0784311	0.0924189	1.00702	0.924566	1.09682	ebi-a-GCST90017055	hElQXa	outcome	|| id:ebi-a-GCST90017055	Inverse variance weighted	16.3398	10	0.0903107	ebi-a-GCST90017055	hElQXa	outcome	|| id:ebi-a-GCST90017055	-0.000345842	0.0209865	0.987212	21.5671
34	ebi-a-GCST90017056	genus Ruminococcaceae UCG005 id.11363	HncaxR	outcome	|| id:ebi-a-GCST90017056	Inverse variance weighted	13	-0.0256977	0.0384139	0.503516	0.954347	-0.100989	0.0495936	0.97463	0.903943	1.05084	ebi-a-GCST90017056	HncaxR	outcome	|| id:ebi-a-GCST90017056	Inverse variance weighted	6.51479	12	0.887945	ebi-a-GCST90017056	HncaxR	outcome	|| id:ebi-a-GCST90017056	-0.00678882	0.00874869	0.454121	21.3864
35	ebi-a-GCST90017057	genus Ruminococcaceae UCG009 id.11366	HJFFbK	outcome	|| id:ebi-a-GCST90017057	Inverse variance weighted	11	0.0104692	0.0357291	0.769509	0.954347	-0.0595598	0.0804982	1.01052	0.942179	1.08383	ebi-a-GCST90017057	HJFFbK	outcome	|| id:ebi-a-GCST90017057	Inverse variance weighted	13.6563	10	0.189256	ebi-a-GCST90017057	HJFFbK	outcome	|| id:ebi-a-GCST90017057	-0.0151106	0.0141823	0.314419	21.0315
36	ebi-a-GCST90017058	genus Ruminococcaceae UCG010 id.11367	Th8tep	outcome	|| id:ebi-a-GCST90017058	Inverse variance weighted	6	0.0232041	0.0550941	0.673629	0.954347	-0.0847803	0.131188	1.02348	0.918714	1.14018	ebi-a-GCST90017058	Th8tep	outcome	|| id:ebi-a-GCST90017058	Inverse variance weighted	2.88784	5	0.717273	ebi-a-GCST90017058	Th8tep	outcome	|| id:ebi-a-GCST90017058	-0.000471896	0.0126794	0.972095	21.4325
37	ebi-a-GCST90017059	genus Ruminococcaceae UCG011 id.11368	CVKKhn	outcome	|| id:ebi-a-GCST90017059	Inverse variance weighted	7	-0.0208952	0.0322663	0.517252	0.954347	-0.0841371	0.0423466	0.979322	0.919305	1.04326	ebi-a-GCST90017059	CVKKhn	outcome	|| id:ebi-a-GCST90017059	Inverse variance weighted	9.54184	6	0.14532	ebi-a-GCST90017059	CVKKhn	outcome	|| id:ebi-a-GCST90017059	0.0122977	0.0221484	0.602655	22.7065
38	ebi-a-GCST90017060	genus Ruminococcaceae UCG013 id.11370	jaVeTz	outcome	|| id:ebi-a-GCST90017060	Inverse variance weighted	11	-0.0873659	0.0453644	0.0541207	0.926085	-0.17628	0.00154833	0.916342	0.838383	1.00155	ebi-a-GCST90017060	jaVeTz	outcome	|| id:ebi-a-GCST90017060	Inverse variance weighted	10.9935	10	0.358026	ebi-a-GCST90017060	jaVeTz	outcome	|| id:ebi-a-GCST90017060	-0.000606631	0.00930117	0.949424	21.7969
39	ebi-a-GCST90017061	genus Ruminococcaceae UCG014 id.11371	Po3lzh	outcome	|| id:ebi-a-GCST90017061	Inverse variance weighted	11	-0.0289906	0.0474989	0.541635	0.954347	-0.122088	0.0641073	0.971426	0.88507	1.06621	ebi-a-GCST90017061	Po3lzh	outcome	|| id:ebi-a-GCST90017061	Inverse variance weighted	13.6417	10	0.18997	ebi-a-GCST90017061	Po3lzh	outcome	|| id:ebi-a-GCST90017061	0.0125321	0.00989153	0.236974	21.4405
310	ebi-a-GCST90017062	genus Ruminococcus1 id.11373	bV9e3O	outcome	|| id:ebi-a-GCST90017062	Inverse variance weighted	10	0.0825189	0.0516768	0.110305	0.926085	-0.0187677	0.183805	1.08602	0.981407	1.20178	ebi-a-GCST90017062	bV9e3O	outcome	|| id:ebi-a-GCST90017062	Inverse variance weighted	10.8631	9	0.285209	ebi-a-GCST90017062	bV9e3O	outcome	|| id:ebi-a-GCST90017062	-0.0176021	0.00947934	0.100408	21.0549
311	ebi-a-GCST90017063	genus Ruminococcus2 id.11374	dHkg6H	outcome	|| id:ebi-a-GCST90017063	Inverse variance weighted	15	-0.0135914	0.047465	0.774613	0.954347	-0.106623	0.07944	0.986501	0.898865	1.08268	ebi-a-GCST90017063	dHkg6H	outcome	|| id:ebi-a-GCST90017063	Inverse variance weighted	24.9191	14	0.0353748	ebi-a-GCST90017063	dHkg6H	outcome	|| id:ebi-a-GCST90017063	0.00466781	0.00966487	0.637151	21.1499
312	ebi-a-GCST90017064	genus Ruminococcus gauvreauii group id.11342	fUwNJD	outcome	|| id:ebi-a-GCST90017064	Inverse variance weighted	11	0.100405	0.0439046	0.022202	0.926085	0.0143522	0.186458	1.10562	1.01446	1.20497	ebi-a-GCST90017064	fUwNJD	outcome	|| id:ebi-a-GCST90017064	Inverse variance weighted	11.0005	10	0.357479	ebi-a-GCST90017064	fUwNJD	outcome	|| id:ebi-a-GCST90017064	-0.0111301	0.0141123	0.450572	21.9697
313	ebi-a-GCST90017065	genus Ruminococcus gnavus group id.14376	CAaDIP	outcome	|| id:ebi-a-GCST90017065	Inverse variance weighted	12	-0.0771476	0.0441348	0.0804641	0.926085	-0.163652	0.0093566	0.925753	0.849038	1.0094	ebi-a-GCST90017065	CAaDIP	outcome	|| id:ebi-a-GCST90017065	Inverse variance weighted	29.5772	11	0.00184561	ebi-a-GCST90017065	CAaDIP	outcome	|| id:ebi-a-GCST90017065	-0.0109967	0.0225057	0.635649	21.8977
314	ebi-a-GCST90017066	genus Ruminococcus torques group id.14377	d9XWjq	outcome	|| id:ebi-a-GCST90017066	Inverse variance weighted	9	-0.0517871	0.0476884	0.277502	0.926085	-0.145256	0.0416822	0.949531	0.864801	1.04256	ebi-a-GCST90017066	d9XWjq	outcome	|| id:ebi-a-GCST90017066	Inverse variance weighted	6.79283	8	0.559141	ebi-a-GCST90017066	d9XWjq	outcome	|| id:ebi-a-GCST90017066	-0.00329263	0.00820166	0.700056	21.7392
315	ebi-a-GCST90017067	genus Sellimonas id.14369	DCup9p	outcome	|| id:ebi-a-GCST90017067	Inverse variance weighted	9	0.0762427	0.0236243	0.00124963	0.127462	0.0299391	0.122546	1.07922	1.03039	1.13037	ebi-a-GCST90017067	DCup9p	outcome	|| id:ebi-a-GCST90017067	Inverse variance weighted	8.64539	8	0.373088	ebi-a-GCST90017067	DCup9p	outcome	|| id:ebi-a-GCST90017067	0.00794945	0.020394	0.708278	22.1583
316	ebi-a-GCST90017068	genus Senegalimassilia id.11160	vyDfon	outcome	|| id:ebi-a-GCST90017068	Inverse variance weighted	5	-0.0560688	0.043369	0.19607	0.926085	-0.141072	0.0289345	0.945474	0.868427	1.02936	ebi-a-GCST90017068	vyDfon	outcome	|| id:ebi-a-GCST90017068	Inverse variance weighted	1.27287	4	0.865961	ebi-a-GCST90017068	vyDfon	outcome	|| id:ebi-a-GCST90017068	-0.00581928	0.0141803	0.709077	20.9433
317	ebi-a-GCST90017069	genus Slackia id.825	BBpcuz	outcome	|| id:ebi-a-GCST90017069	Inverse variance weighted	6	-0.00662276	0.0434162	0.87876	0.956813	-0.0917185	0.078473	0.993399	0.912362	1.08163	ebi-a-GCST90017069	BBpcuz	outcome	|| id:ebi-a-GCST90017069	Inverse variance weighted	6.46122	5	0.263889	ebi-a-GCST90017069	BBpcuz	outcome	|| id:ebi-a-GCST90017069	-0.018257	0.0260528	0.522067	21.9702
318	ebi-a-GCST90017070	genus Streptococcus id.1853	mt83CN	outcome	|| id:ebi-a-GCST90017070	Inverse variance weighted	14	-0.0628471	0.0396121	0.112611	0.926085	-0.140487	0.0147926	0.939087	0.868935	1.0149	ebi-a-GCST90017070	mt83CN	outcome	|| id:ebi-a-GCST90017070	Inverse variance weighted	4.76195	13	0.980066	ebi-a-GCST90017070	mt83CN	outcome	|| id:ebi-a-GCST90017070	-0.00461015	0.0118492	0.704041	21.7099
319	ebi-a-GCST90017071	genus Subdoligranulum id.2070	AIOeAy	outcome	|| id:ebi-a-GCST90017071	Inverse variance weighted	11	0.0806714	0.0507833	0.112163	0.926085	-0.0188638	0.180207	1.08401	0.981313	1.19746	ebi-a-GCST90017071	AIOeAy	outcome	|| id:ebi-a-GCST90017071	Inverse variance weighted	13.4752	10	0.198304	ebi-a-GCST90017071	AIOeAy	outcome	|| id:ebi-a-GCST90017071	-0.00127466	0.00978411	0.899211	21.2356
320	ebi-a-GCST90017072	genus Sutterella id.2896	nnvNmb	outcome	|| id:ebi-a-GCST90017072	Inverse variance weighted	12	0.0281753	0.065582	0.667473	0.954347	-0.100365	0.156716	1.02858	0.904507	1.16966	ebi-a-GCST90017072	nnvNmb	outcome	|| id:ebi-a-GCST90017072	Inverse variance weighted	31.31	11	0.000983321	ebi-a-GCST90017072	nnvNmb	outcome	|| id:ebi-a-GCST90017072	0.0238402	0.0215794	0.295133	21.0473
321	ebi-a-GCST90017073	genus Terrisporobacter id.11348	Zwvva1	outcome	|| id:ebi-a-GCST90017073	Inverse variance weighted	5	-0.0121445	0.0408739	0.766374	0.954347	-0.0922574	0.0679684	0.987929	0.91187	1.07033	ebi-a-GCST90017073	Zwvva1	outcome	|| id:ebi-a-GCST90017073	Inverse variance weighted	3.81747	4	0.431271	ebi-a-GCST90017073	Zwvva1	outcome	|| id:ebi-a-GCST90017073	-0.0162225	0.0118318	0.263907	21.1302
322	ebi-a-GCST90017074	genus Turicibacter id.2162	kl1nTT	outcome	|| id:ebi-a-GCST90017074	Inverse variance weighted	9	0.00401714	0.0461927	0.930699	0.968687	-0.0865205	0.0945547	1.00403	0.917117	1.09917	ebi-a-GCST90017074	kl1nTT	outcome	|| id:ebi-a-GCST90017074	Inverse variance weighted	13.2782	8	0.102628	ebi-a-GCST90017074	kl1nTT	outcome	|| id:ebi-a-GCST90017074	0.00271476	0.0207291	0.899488	22.543
323	ebi-a-GCST90017075	genus Tyzzerella3 id.11335	QgzbPW	outcome	|| id:ebi-a-GCST90017075	Inverse variance weighted	12	-0.0300696	0.0273575	0.271708	0.926085	-0.0836902	0.023551	0.970378	0.919716	1.02383	ebi-a-GCST90017075	QgzbPW	outcome	|| id:ebi-a-GCST90017075	Inverse variance weighted	14.2789	11	0.217942	ebi-a-GCST90017075	QgzbPW	outcome	|| id:ebi-a-GCST90017075	0.0263827	0.0206977	0.231248	23.0544
324	ebi-a-GCST90017076	unknown genus id.1000000073	p3nOcy	outcome	|| id:ebi-a-GCST90017076	Inverse variance weighted	15	-0.0054743	0.043797	0.900529	0.956813	-0.0913164	0.0803678	0.994541	0.912729	1.08369	ebi-a-GCST90017076	p3nOcy	outcome	|| id:ebi-a-GCST90017076	Inverse variance weighted	29.2678	14	0.00961212	ebi-a-GCST90017076	p3nOcy	outcome	|| id:ebi-a-GCST90017076	0.00150498	0.0116432	0.899132	22.0254
325	ebi-a-GCST90017077	unknown genus id.1000001215	05bVLb	outcome	|| id:ebi-a-GCST90017077	Inverse variance weighted	9	0.0231957	0.0280894	0.408927	0.953106	-0.0318594	0.0782509	1.02347	0.968643	1.08139	ebi-a-GCST90017077	05bVLb	outcome	|| id:ebi-a-GCST90017077	Inverse variance weighted	6.77016	8	0.561622	ebi-a-GCST90017077	05bVLb	outcome	|| id:ebi-a-GCST90017077	0.000128838	0.00931872	0.989355	22.3207
326	ebi-a-GCST90017078	unknown genus id.1000005472	6ds9c6	outcome	|| id:ebi-a-GCST90017078	Inverse variance weighted	13	0.0268411	0.0490546	0.584264	0.954347	-0.0693059	0.122988	1.0272	0.933041	1.13087	ebi-a-GCST90017078	6ds9c6	outcome	|| id:ebi-a-GCST90017078	Inverse variance weighted	28.1675	12	0.00522813	ebi-a-GCST90017078	6ds9c6	outcome	|| id:ebi-a-GCST90017078	-0.00318124	0.0126339	0.805836	20.4961
327	ebi-a-GCST90017079	unknown genus id.1000005479	x0JzDJ	outcome	|| id:ebi-a-GCST90017079	Inverse variance weighted	9	0.0103269	0.0395541	0.794029	0.954347	-0.0671993	0.087853	1.01038	0.935009	1.09183	ebi-a-GCST90017079	x0JzDJ	outcome	|| id:ebi-a-GCST90017079	Inverse variance weighted	11.3454	8	0.182886	ebi-a-GCST90017079	x0JzDJ	outcome	|| id:ebi-a-GCST90017079	-0.0122722	0.0175129	0.506076	22.6622
328	ebi-a-GCST90017080	unknown genus id.1000006162	06pzM1	outcome	|| id:ebi-a-GCST90017080	Inverse variance weighted	13	0.0268608	0.0255491	0.293102	0.926085	-0.0232154	0.076937	1.02722	0.977052	1.07997	ebi-a-GCST90017080	06pzM1	outcome	|| id:ebi-a-GCST90017080	Inverse variance weighted	14.6402	12	0.261704	ebi-a-GCST90017080	06pzM1	outcome	|| id:ebi-a-GCST90017080	0.00329803	0.0125277	0.797216	22.4344
329	ebi-a-GCST90017081	unknown genus id.1868	ZgVjaH	outcome	|| id:ebi-a-GCST90017081	Inverse variance weighted	11	-0.0309444	0.045692	0.498255	0.954347	-0.120501	0.058612	0.969529	0.886476	1.06036	ebi-a-GCST90017081	ZgVjaH	outcome	|| id:ebi-a-GCST90017081	Inverse variance weighted	18.6341	10	0.0451638	ebi-a-GCST90017081	ZgVjaH	outcome	|| id:ebi-a-GCST90017081	0.00161327	0.01362	0.908314	22.6749
330	ebi-a-GCST90017082	unknown genus id.2001	GuHlKg	outcome	|| id:ebi-a-GCST90017082	Inverse variance weighted	10	0.0329419	0.035575	0.354453	0.92746	-0.036785	0.102669	1.03349	0.963883	1.10812	ebi-a-GCST90017082	GuHlKg	outcome	|| id:ebi-a-GCST90017082	Inverse variance weighted	5.53798	9	0.785119	ebi-a-GCST90017082	GuHlKg	outcome	|| id:ebi-a-GCST90017082	0.000489442	0.0110286	0.96569	21.2011
331	ebi-a-GCST90017083	unknown genus id.2041	QoQGK9	outcome	|| id:ebi-a-GCST90017083	Inverse variance weighted	10	-0.02177	0.04262	0.609496	0.954347	-0.105305	0.0617652	0.978465	0.90005	1.06371	ebi-a-GCST90017083	QoQGK9	outcome	|| id:ebi-a-GCST90017083	Inverse variance weighted	15.5656	9	0.0765271	ebi-a-GCST90017083	QoQGK9	outcome	|| id:ebi-a-GCST90017083	-0.00413546	0.0128355	0.755567	21.6013
332	ebi-a-GCST90017084	unknown genus id.2071	1ns3qy	outcome	|| id:ebi-a-GCST90017084	Inverse variance weighted	15	0.0352616	0.034528	0.307138	0.926085	-0.0324133	0.102936	1.03589	0.968106	1.10842	ebi-a-GCST90017084	1ns3qy	outcome	|| id:ebi-a-GCST90017084	Inverse variance weighted	11.6734	14	0.63251	ebi-a-GCST90017084	1ns3qy	outcome	|| id:ebi-a-GCST90017084	-0.00106234	0.0140169	0.94074	21.88
333	ebi-a-GCST90017085	unknown genus id.2755	oRSTD1	outcome	|| id:ebi-a-GCST90017085	Inverse variance weighted	12	-0.0405879	0.0418422	0.332034	0.926085	-0.122599	0.0414227	0.960225	0.884619	1.04229	ebi-a-GCST90017085	oRSTD1	outcome	|| id:ebi-a-GCST90017085	Inverse variance weighted	19.8802	11	0.0470111	ebi-a-GCST90017085	oRSTD1	outcome	|| id:ebi-a-GCST90017085	-0.0205495	0.0174481	0.266166	21.2464
334	ebi-a-GCST90017086	unknown genus id.826	MHcvYo	outcome	|| id:ebi-a-GCST90017086	Inverse variance weighted	14	-0.00330254	0.0349183	0.924649	0.968687	-0.0717425	0.0651374	0.996703	0.930771	1.06731	ebi-a-GCST90017086	MHcvYo	outcome	|| id:ebi-a-GCST90017086	Inverse variance weighted	8.43559	13	0.814111	ebi-a-GCST90017086	MHcvYo	outcome	|| id:ebi-a-GCST90017086	0.00571544	0.00877021	0.526887	21.2854
335	ebi-a-GCST90017087	unknown genus id.959	rHTaNX	outcome	|| id:ebi-a-GCST90017087	Inverse variance weighted	11	0.0143266	0.0278724	0.607247	0.954347	-0.0403033	0.0689565	1.01443	0.960498	1.07139	ebi-a-GCST90017087	rHTaNX	outcome	|| id:ebi-a-GCST90017087	Inverse variance weighted	12.3078	10	0.264982	ebi-a-GCST90017087	rHTaNX	outcome	|| id:ebi-a-GCST90017087	-0.0280168	0.0163164	0.120092	21.2988
336	ebi-a-GCST90017088	genus Veillonella id.2198	hOUBHK	outcome	|| id:ebi-a-GCST90017088	Inverse variance weighted	8	0.0282599	0.0393917	0.473124	0.954347	-0.0489479	0.105468	1.02866	0.952231	1.11123	ebi-a-GCST90017088	hOUBHK	outcome	|| id:ebi-a-GCST90017088	Inverse variance weighted	6.63815	7	0.467501	ebi-a-GCST90017088	hOUBHK	outcome	|| id:ebi-a-GCST90017088	-0.0146338	0.0157602	0.388963	20.9737
337	ebi-a-GCST90017089	genus Victivallis id.2256	lxqXHx	outcome	|| id:ebi-a-GCST90017089	Inverse variance weighted	9	-0.00534246	0.0247709	0.829241	0.956813	-0.0538934	0.0432085	0.994672	0.947533	1.04416	ebi-a-GCST90017089	lxqXHx	outcome	|| id:ebi-a-GCST90017089	Inverse variance weighted	9.19995	8	0.32571	ebi-a-GCST90017089	lxqXHx	outcome	|| id:ebi-a-GCST90017089	-0.048133	0.0220593	0.0654488	21.3618
338	ebi-a-GCST90017090	order Actinomycetales id.420	sEHAaj	outcome	|| id:ebi-a-GCST90017090	Inverse variance weighted	5	0.0291341	0.0428714	0.496777	0.954347	-0.0548939	0.113162	1.02956	0.946586	1.11981	ebi-a-GCST90017090	sEHAaj	outcome	|| id:ebi-a-GCST90017090	Inverse variance weighted	3.53717	4	0.47225	ebi-a-GCST90017090	sEHAaj	outcome	|| id:ebi-a-GCST90017090	4.93631e-05	0.0119495	0.996963	21.2621
339	ebi-a-GCST90017091	order Bacillales id.1674	mjh6iF	outcome	|| id:ebi-a-GCST90017091	Inverse variance weighted	8	0.0502154	0.0243677	0.0393281	0.926085	0.00245474	0.097976	1.0515	1.00246	1.10294	ebi-a-GCST90017091	mjh6iF	outcome	|| id:ebi-a-GCST90017091	Inverse variance weighted	7.31699	7	0.396637	ebi-a-GCST90017091	mjh6iF	outcome	|| id:ebi-a-GCST90017091	-0.00952543	0.0161539	0.576928	20.9864
340	ebi-a-GCST90017092	order Bacteroidales id.913	wIjHRq	outcome	|| id:ebi-a-GCST90017092	Inverse variance weighted	15	0.0522186	0.0531772	0.326113	0.926085	-0.0520087	0.156446	1.05361	0.949321	1.16935	ebi-a-GCST90017092	wIjHRq	outcome	|| id:ebi-a-GCST90017092	Inverse variance weighted	29.0709	14	0.0102219	ebi-a-GCST90017092	wIjHRq	outcome	|| id:ebi-a-GCST90017092	0.0191086	0.00718714	0.0196824	21.0334
341	ebi-a-GCST90017093	order Bifidobacteriales id.432	dSUA0Q	outcome	|| id:ebi-a-GCST90017093	Inverse variance weighted	12	-0.0226673	0.0405099	0.575787	0.954347	-0.102067	0.0567322	0.977588	0.902969	1.05837	ebi-a-GCST90017093	dSUA0Q	outcome	|| id:ebi-a-GCST90017093	Inverse variance weighted	12.1485	11	0.352584	ebi-a-GCST90017093	dSUA0Q	outcome	|| id:ebi-a-GCST90017093	-0.000332655	0.0100512	0.974249	26.792
342	ebi-a-GCST90017094	order Burkholderiales id.2874	KWa9Tz	outcome	|| id:ebi-a-GCST90017094	Inverse variance weighted	11	0.0284979	0.0465592	0.540486	0.954347	-0.0627581	0.119754	1.02891	0.939171	1.12722	ebi-a-GCST90017094	KWa9Tz	outcome	|| id:ebi-a-GCST90017094	Inverse variance weighted	8.82229	10	0.549048	ebi-a-GCST90017094	KWa9Tz	outcome	|| id:ebi-a-GCST90017094	0.00437539	0.0104769	0.686009	22.1423
343	ebi-a-GCST90017095	order Clostridiales id.1863	1YG6xF	outcome	|| id:ebi-a-GCST90017095	Inverse variance weighted	13	-0.0611271	0.0399413	0.125912	0.926085	-0.139412	0.0171579	0.940704	0.869869	1.01731	ebi-a-GCST90017095	1YG6xF	outcome	|| id:ebi-a-GCST90017095	Inverse variance weighted	12.8795	12	0.377863	ebi-a-GCST90017095	1YG6xF	outcome	|| id:ebi-a-GCST90017095	0.00891274	0.00674594	0.213257	21.7759
344	ebi-a-GCST90017096	order Coriobacteriales id.810	f9fBbW	outcome	|| id:ebi-a-GCST90017096	Inverse variance weighted	13	-0.0426904	0.0528883	0.419562	0.953106	-0.146352	0.0609707	0.958208	0.863854	1.06287	ebi-a-GCST90017096	f9fBbW	outcome	|| id:ebi-a-GCST90017096	Inverse variance weighted	16.2348	12	0.180716	ebi-a-GCST90017096	f9fBbW	outcome	|| id:ebi-a-GCST90017096	0.00949684	0.0150311	0.540417	20.8678
345	ebi-a-GCST90017097	order Desulfovibrionales id.3156	XxdgbY	outcome	|| id:ebi-a-GCST90017097	Inverse variance weighted	12	0.0244568	0.0533847	0.646864	0.954347	-0.0801773	0.129091	1.02476	0.922953	1.13779	ebi-a-GCST90017097	XxdgbY	outcome	|| id:ebi-a-GCST90017097	Inverse variance weighted	20.541	11	0.0384504	ebi-a-GCST90017097	XxdgbY	outcome	|| id:ebi-a-GCST90017097	0.00716715	0.0102914	0.502031	21.3278
346	ebi-a-GCST90017098	order Enterobacteriales id.3468	LB5nMD	outcome	|| id:ebi-a-GCST90017098	Inverse variance weighted	7	0.0872272	0.0765942	0.254777	0.926085	-0.0628974	0.237352	1.09114	0.93904	1.26789	ebi-a-GCST90017098	LB5nMD	outcome	|| id:ebi-a-GCST90017098	Inverse variance weighted	12.9852	6	0.0432708	ebi-a-GCST90017098	LB5nMD	outcome	|| id:ebi-a-GCST90017098	-0.0653639	0.0231804	0.0371177	20.9054
347	ebi-a-GCST90017099	order Erysipelotrichales id.2148	gop3k7	outcome	|| id:ebi-a-GCST90017099	Inverse variance weighted	13	0.0229328	0.0503921	0.649046	0.954347	-0.0758356	0.121701	1.0232	0.926969	1.12942	ebi-a-GCST90017099	gop3k7	outcome	|| id:ebi-a-GCST90017099	Inverse variance weighted	14.9445	12	0.244487	ebi-a-GCST90017099	gop3k7	outcome	|| id:ebi-a-GCST90017099	-0.0131982	0.0134144	0.346318	21.7134
348	ebi-a-GCST90017100	order Gastranaerophilales id.1591	eQmAZ4	outcome	|| id:ebi-a-GCST90017100	Inverse variance weighted	9	0.0231957	0.0280894	0.408927	0.953106	-0.0318594	0.0782509	1.02347	0.968643	1.08139	ebi-a-GCST90017100	eQmAZ4	outcome	|| id:ebi-a-GCST90017100	Inverse variance weighted	6.77016	8	0.561622	ebi-a-GCST90017100	eQmAZ4	outcome	|| id:ebi-a-GCST90017100	0.000128838	0.00931872	0.989355	22.3207
349	ebi-a-GCST90017101	order Lactobacillales id.1800	bhpSkO	outcome	|| id:ebi-a-GCST90017101	Inverse variance weighted	14	-0.0691983	0.0390175	0.0761429	0.926085	-0.145673	0.00727605	0.933142	0.864441	1.0073	ebi-a-GCST90017101	bhpSkO	outcome	|| id:ebi-a-GCST90017101	Inverse variance weighted	12.056	13	0.523058	ebi-a-GCST90017101	bhpSkO	outcome	|| id:ebi-a-GCST90017101	-0.00491143	0.00727862	0.512609	21.8032
350	ebi-a-GCST90017102	order Methanobacteriales id.120	3oRPlI	outcome	|| id:ebi-a-GCST90017102	Inverse variance weighted	9	-0.00577843	0.0320754	0.857034	0.956813	-0.0686463	0.0570894	0.994238	0.933657	1.05875	ebi-a-GCST90017102	3oRPlI	outcome	|| id:ebi-a-GCST90017102	Inverse variance weighted	15.2107	8	0.0551758	ebi-a-GCST90017102	3oRPlI	outcome	|| id:ebi-a-GCST90017102	-0.0077624	0.0233604	0.7494	22.1297
351	ebi-a-GCST90017103	order Mollicutes RF9 id.11579	v6cEQz	outcome	|| id:ebi-a-GCST90017103	Inverse variance weighted	13	0.0268411	0.0490546	0.584264	0.954347	-0.0693059	0.122988	1.0272	0.933041	1.13087	ebi-a-GCST90017103	v6cEQz	outcome	|| id:ebi-a-GCST90017103	Inverse variance weighted	28.1675	12	0.00522813	ebi-a-GCST90017103	v6cEQz	outcome	|| id:ebi-a-GCST90017103	-0.00318124	0.0126339	0.805836	20.4961
352	ebi-a-GCST90017104	order NB1n id.3953	7kUgsP	outcome	|| id:ebi-a-GCST90017104	Inverse variance weighted	13	0.0268608	0.0255491	0.293102	0.926085	-0.0232154	0.076937	1.02722	0.977052	1.07997	ebi-a-GCST90017104	7kUgsP	outcome	|| id:ebi-a-GCST90017104	Inverse variance weighted	14.6402	12	0.261704	ebi-a-GCST90017104	7kUgsP	outcome	|| id:ebi-a-GCST90017104	0.00329803	0.0125277	0.797216	22.4344
353	ebi-a-GCST90017105	order Pasteurellales id.3688	k3QkHG	outcome	|| id:ebi-a-GCST90017105	Inverse variance weighted	13	-0.0396384	0.0307723	0.197704	0.926085	-0.099952	0.0206753	0.961137	0.904881	1.02089	ebi-a-GCST90017105	k3QkHG	outcome	|| id:ebi-a-GCST90017105	Inverse variance weighted	15.1403	12	0.233854	ebi-a-GCST90017105	k3QkHG	outcome	|| id:ebi-a-GCST90017105	0.00717261	0.00796104	0.386909	21.2125
354	ebi-a-GCST90017106	order Rhodospirillales id.2667	7qowDJ	outcome	|| id:ebi-a-GCST90017106	Inverse variance weighted	13	-0.0337338	0.0400657	0.39981	0.953106	-0.112263	0.044795	0.966829	0.893809	1.04581	ebi-a-GCST90017106	7qowDJ	outcome	|| id:ebi-a-GCST90017106	Inverse variance weighted	20.6737	12	0.055367	ebi-a-GCST90017106	7qowDJ	outcome	|| id:ebi-a-GCST90017106	-0.0321452	0.0191472	0.12133	21.3758
3	ebi-a-GCST90017107	order Selenomonadales id.2165	Hyyo13	outcome	|| id:ebi-a-GCST90017107	Inverse variance weighted	12	-0.0816113	0.0549601	0.137565	0.926085	-0.189333	0.0261105	0.92163	0.827511	1.02645	ebi-a-GCST90017107	Hyyo13	outcome	|| id:ebi-a-GCST90017107	Inverse variance weighted	17.1014	11	0.104913	ebi-a-GCST90017107	Hyyo13	outcome	|| id:ebi-a-GCST90017107	-0.00103925	0.0120493	0.93297	21.6689
31	ebi-a-GCST90017108	order Verrucomicrobiales id.4030	z7BjXG	outcome	|| id:ebi-a-GCST90017108	Inverse variance weighted	10	-0.044975	0.0385232	0.243018	0.926085	-0.120481	0.0305306	0.956021	0.886494	1.031	ebi-a-GCST90017108	z7BjXG	outcome	|| id:ebi-a-GCST90017108	Inverse variance weighted	5.19459	9	0.817026	ebi-a-GCST90017108	z7BjXG	outcome	|| id:ebi-a-GCST90017108	0.0038855	0.0105732	0.722788	22.232
32	ebi-a-GCST90017109	order Victivallales id.2254	sS3QWI	outcome	|| id:ebi-a-GCST90017109	Inverse variance weighted	8	0.0179845	0.0268858	0.503544	0.954347	-0.0347116	0.0706807	1.01815	0.965884	1.07324	ebi-a-GCST90017109	sS3QWI	outcome	|| id:ebi-a-GCST90017109	Inverse variance weighted	2.93097	7	0.891314	ebi-a-GCST90017109	sS3QWI	outcome	|| id:ebi-a-GCST90017109	-0.000310384	0.0135334	0.982446	21.8475
33	ebi-a-GCST90017110	phylum Actinobacteria id.400	8fRmUV	outcome	|| id:ebi-a-GCST90017110	Inverse variance weighted	15	-0.0114427	0.0389671	0.769025	0.954347	-0.0878183	0.0649329	0.988623	0.915927	1.06709	ebi-a-GCST90017110	8fRmUV	outcome	|| id:ebi-a-GCST90017110	Inverse variance weighted	13.8105	14	0.463924	ebi-a-GCST90017110	8fRmUV	outcome	|| id:ebi-a-GCST90017110	-0.00396984	0.0100513	0.699278	23.9726
34	ebi-a-GCST90017112	phylum Cyanobacteria id.1500	NWOOqZ	outcome	|| id:ebi-a-GCST90017112	Inverse variance weighted	8	-0.00720779	0.03934	0.854627	0.956813	-0.0843143	0.0698987	0.992818	0.919142	1.0724	ebi-a-GCST90017112	NWOOqZ	outcome	|| id:ebi-a-GCST90017112	Inverse variance weighted	9.84547	7	0.197501	ebi-a-GCST90017112	NWOOqZ	outcome	|| id:ebi-a-GCST90017112	0.0195942	0.0156511	0.257185	22.2444
3	ebi-a-GCST90017114	phylum Firmicutes id.1672	UpiyBk	outcome	|| id:ebi-a-GCST90017114	Inverse variance weighted	17	-0.064341	0.0575654	0.263694	0.926085	-0.177169	0.0484871	0.937685	0.837638	1.04968	ebi-a-GCST90017114	UpiyBk	outcome	|| id:ebi-a-GCST90017114	Inverse variance weighted	44.3462	16	0.00017471	ebi-a-GCST90017114	UpiyBk	outcome	|| id:ebi-a-GCST90017114	-0.0138084	0.00920002	0.154133	21.235
31	ebi-a-GCST90017116	phylum Proteobacteria id.2375	Q7e1fy	outcome	|| id:ebi-a-GCST90017116	Inverse variance weighted	11	-0.00681236	0.0483729	0.888004	0.956813	-0.101623	0.0879986	0.993211	0.90337	1.09199	ebi-a-GCST90017116	Q7e1fy	outcome	|| id:ebi-a-GCST90017116	Inverse variance weighted	11.0249	10	0.355582	ebi-a-GCST90017116	Q7e1fy	outcome	|| id:ebi-a-GCST90017116	0.00645355	0.00937827	0.508711	21.2291
32	ebi-a-GCST90017117	phylum Tenericutes id.3919	3gh0rX	outcome	|| id:ebi-a-GCST90017117	Inverse variance weighted	12	0.00942806	0.0547851	0.863366	0.956813	-0.0979508	0.116807	1.00947	0.906694	1.1239	ebi-a-GCST90017117	3gh0rX	outcome	|| id:ebi-a-GCST90017117	Inverse variance weighted	28.446	11	0.00276484	ebi-a-GCST90017117	3gh0rX	outcome	|| id:ebi-a-GCST90017117	-0.00852724	0.0160282	0.606332	21.2904
33	ebi-a-GCST90017118	phylum Verrucomicrobia id.3982	YFhITa	outcome	|| id:ebi-a-GCST90017118	Inverse variance weighted	12	-0.0120497	0.0353889	0.733485	0.954347	-0.081412	0.0573126	0.988023	0.921814	1.05899	ebi-a-GCST90017118	YFhITa	outcome	|| id:ebi-a-GCST90017118	Inverse variance weighted	10.637	11	0.474158	ebi-a-GCST90017118	YFhITa	outcome	|| id:ebi-a-GCST90017118	0.00187842	0.00884631	0.836108	21.9625
NA	NA		NA	NA	NA	NA	NA	NA	NA	NA	NA	NA	NA	NA	NA	NA	NA	NA	NA	NA	NA	NA	NA	NA	ebi-a-GCST90016972	uZuWaS	outcome	|| id:ebi-a-GCST90016972	NA	NA	NA	20.3242
