# Supplementary material for: Gut microbiome causal impacts on the prognosis of breast cancer: a Mendelian randomization study
Source: BMC Genomics. 2023 Aug 29;24:497. doi: 10.1186/s12864-023-09608-7 (PMC10464481; doi:10.1186/s12864-023-09608-7)
Supplement: Supplementary file 4 — Supplementary Material 4 [file 12864_2023_9608_MOESM4_ESM.xlsx]

## Sheet: S3
Table S4. MR estimates for the association between gut microbiota and BC after Bonferroni correction
Exposure	Outcome	SNPs	OR (95%CI)	P Effect	P Heterogeneity	P Intercept	F Val
Family Bifidobacteriaceae id.433	Breast cancer	2	0.996(0.870-1.140)	0.95	0.22	NA	57.85
Genus Bifidobacterium id.436		2	0.996(0.872-1.136)	0.95	0.22	NA	59.73
Order Bifidobacteriales id.432		2	0.996(0.870-1.140)	0.95	0.22	NA	57.85
Family Bifidobacteriaceae id.433	ER+ Breast cancer	2	1.033(0.906-1.179)	0.63	0.4	NA	57.85
Genus Bifidobacterium id.436		2	1.032(0.908-1.174)	0.63	0.4	NA	59.73
Order Bifidobacteriales id.432		2	1.033(0.906-1.179)	0.63	0.4	NA	57.85
Family Bifidobacteriaceae id.433	ER- Breast cancer	2	1.134(0.875-1.470)	0.34	0.19	NA	57.85
Genus Bifidobacterium id.436		2	1.131(0.876-1.458)	0.35	0.19	NA	57.73
Order Bifidobacteriales id.432		2	1.134(0.875-1.470)	0.34	0.19	NA	57.85
